# Supplementary material for: A High-Density SNP Map for Accurate Mapping of Seed Fibre QTL in Brassica napus L
Source: PLoS One. 2013 Dec 26;8(12):e83052. doi: 10.1371/journal.pone.0083052 (PMC3873396; doi:10.1371/journal.pone.0083052)
Supplement: File S1 — Map data with bins. Full list of SNP markers and bin map positions for the 19 B. napus chromosomes along with a summary of map distances and bin numbers. (XLSX) [file pone.0083052.s001.xlsx]

## Sheet: A01
Name	Distance
SNP1297A01	0
SNP1508A01	3.53
SNP1708A01	3.97
SNP1279A01	4.42
SNP1291A01	4.57
SNP1290A01	4.78
SNP1289A01	4.78
SNP1287A01	4.89
SNP1301A01	5.01
SNP1306A01	5.01
SNP1298A01	5.01
SNP1299A01	5.01
SNP1300A01	5.01
SNP1304A01	5.01
SNP1479A01	5.37
SNP1716A01	5.71
SNP1715A01	5.71
SNP1731A01	6.13
SNP1733A01	6.16
SNP1732A01	6.16
SNP1729A01	6.23
SNP1613A01	6.35
SNP1614A01	6.35
SNP1745A01	6.59
SNP1623A01	6.67
SNP1630A01	6.7
SNP1633A01	6.7
SNP1637A01	6.78
SNP1706A01	6.93
SNP1723A01	7.17
SNP1730A01	7.44
SNP1737A01	7.88
SNP1738A01	7.88
SNP1742A01	8.43
SNP1792A01	8.96
SNP1590A01	19.16
SNP1582A01	19.25
SNP1584A01	19.34
SNP1583A01	19.4
SNP1585A01	19.4
SNP1594A01	19.48
SNP1592A01	19.57
SNP1593A01	19.57
SNP1550A01	19.76
SNP1553A01	19.76
SNP1554A01	19.76
SNP1551A01	19.76
SNP1552A01	19.99
SNP1555A01	19.99
SNP1832A01	20.42
SNP17000A07	20.51
SNP1799A01	21.56
SNP1808A01	21.59
SNP1815A01	21.66
SNP1803A01	21.7
SNP1796A01	21.8
SNP1814A01	22.05
SNP1804A01	22.09
SNP1805A01	22.09
SNP1811A01	22.2
SNP1802A01	22.26
SNP1754A01	22.7
SNP1771A01	22.86
SNP1774A01	22.88
SNP1777A01	22.88
SNP1784A01	23.1
SNP1782A01	23.1
SNP1783A01	23.1
SNP1785A01	23.1
SNP1781A01	23.1
SNP1818A01	23.45
SNP1821A01	23.71
SNP1204A01	27.14
SNP52000A01	27.44
SNP1212A01	27.44
SNP1214A01	27.44
SNP1216A01	27.44
SNP1219A01	27.44
SNP1226A01	27.44
SNP1222A01	27.44
SNP1225A01	27.44
SNP461A01	37.01
SNP234A01	37.37
SNP239A01	37.47
SNP12105A05	37.92
SNP248A01	38.16
SNP298A01	38.16
SNP51743A01	38.16
SNP277A01	38.16
SNP242A01	38.24
SNP244A01	38.24
SNP246A01	38.24
SNP243A01	38.24
SNP245A01	38.24
SNP240A01	38.24
SNP254A01	38.91
SNP256A01	38.91
SNP258A01	38.91
SNP263A01	38.91
SNP264A01	38.91
SNP267A01	38.91
SNP268A01	38.91
SNP270A01	38.91
SNP271A01	38.91
SNP259A01	38.91
SNP260A01	38.91
SNP261A01	38.91
SNP269A01	38.91
SNP255A01	38.91
SNP218A01	39.01
SNP103A01	39.63
SNP213A01	39.7
SNP295A01	39.72
SNP303A01	39.75
SNP305A01	39.75
SNP308A01	39.75
SNP470A01	39.75
SNP471A01	39.75
SNP483A01	39.75
SNP486A01	39.75
SNP487A01	39.75
SNP500A01	39.75
SNP12567A05	39.75
SNP44856A01	39.75
SNP51741A01	39.75
SNP274A01	39.75
SNP306A01	39.75
SNP313A01	39.75
SNP473A01	39.75
SNP482A01	39.75
SNP484A01	39.75
SNP485A01	39.75
SNP494A01	39.75
SNP51742A01	39.75
SNP302A01	39.75
SNP490A01	39.75
SNP416A01	39.8
SNP418A01	39.8
SNP424A01	39.8
SNP425A01	39.8
SNP431A01	39.8
SNP433A01	39.8
SNP434A01	39.8
SNP435A01	39.8
SNP436A01	39.8
SNP419A01	39.8
SNP421A01	39.8
SNP422A01	39.8
SNP423A01	39.8
SNP430A01	39.8
SNP432A01	39.8
SNP437A01	39.8
SNP438A01	39.8
SNP167A01	40.5
SNP45A01	42.21
SNP21A01	43.33
SNP12A01	43.79
SNP8A01	43.99
SNP2671A01	44.44
SNP2662A01	44.85
SNP2663A01	45.08
SNP2598A01	48.65
SNP2609A01	48.87
SNP2606A01	49.18
SNP2605A01	49.18
SNP2612A01	49.18
SNP2611A01	49.18
SNP2593A01	49.37
SNP2595A01	49.57
SNP2596A01	49.57
SNP2597A01	49.57
SNP2511A01	52.48
SNP2512A01	52.77
SNP2513A01	52.77
SNP2517A01	52.77
SNP2519A01	52.77
SNP2510A01	53.07
SNP2506A01	53.13
SNP2507A01	53.3
SNP2508A01	53.3
SNP2509A01	53.33
SNP2501A01	53.47
SNP2504A01	53.47
SNP2484A01	53.79
SNP2481A01	54.03
SNP2485A01	54.03
SNP2497A01	54.03
SNP2498A01	54.03
SNP2500A01	54.03
SNP2478A01	54.19
SNP2472A01	54.19
SNP2480A01	54.35
SNP2474A01	54.35
SNP2467A01	54.92
SNP2471A01	54.98
SNP2465A01	55.07
SNP2454A01	55.16
SNP2464A01	55.3
SNP2457A01	55.37
SNP2462A01	55.37
SNP2458A01	55.37
SNP2470A01	55.37
SNP2459A01	55.37
SNP2441A01	55.7
SNP2434A01	55.99
SNP2449A01	55.99
SNP2425A01	56.13
SNP2431A01	56.13
SNP2427A01	56.28
SNP2428A01	56.28
SNP2429A01	56.28
SNP2407A01	56.69
SNP2419A01	56.69
SNP2415A01	56.69
SNP2405A01	56.79
SNP2403A01	56.79
SNP2399A01	56.97
SNP2400A01	56.97
SNP2402A01	56.97
SNP2396A01	57.23
SNP2392A01	57.48
SNP2380A01	58.24
SNP2381A01	58.24
SNP2385A01	58.24
SNP2382A01	58.24
SNP2383A01	58.24
SNP2384A01	58.24
SNP2389A01	58.24
SNP2379A01	58.24
SNP2387A01	58.24
SNP2366A01	58.47
SNP2367A01	58.47
SNP2369A01	58.47
SNP2376A01	58.47
SNP2371A01	58.47
SNP2373A01	58.47
SNP2374A01	58.47
SNP2358A01	58.61
SNP2361A01	58.61
SNP2362A01	58.7
SNP2346A01	58.79
SNP2350A01	58.79
SNP2351A01	58.79
SNP2347A01	58.86
SNP7189A03	59.09
SNP2341A01	59.46
SNP2324A01	59.57
SNP2317A01	59.57
SNP2318A01	59.57
SNP2301A01	59.84
SNP2303A01	59.84
SNP2296A01	60.1
SNP2281A01	60.52
SNP2289A01	60.87
SNP2257A01	61.2
SNP2258A01	61.2
SNP2279A01	61.47
SNP2285A01	61.47
SNP2277A01	61.47
SNP2237A01	61.71
SNP2241A01	61.71
SNP2183A01	62.08
SNP2169A01	62.08
SNP2223A01	62.29
SNP2229A01	62.71
SNP2224A01	62.71
SNP2217A01	62.96
SNP2193A01	63.08
SNP2191A01	63.21
SNP2194A01	63.47
SNP2230A01	64.5
SNP2200A01	66.31
SNP2668A01	92.51
SNP2568A01	93.62
SNP1348A01	94.59
SNP1904A01	95.34
SNP2079A01	96.15
SNP2290A01	96.53
SNP2435A01	96.69
SNP2438A01	96.69
SNP396A01	98.35
SNP872A01	101.82
SNP1901A01	102
SNP1142A01	103.85
SNP1865A01	104.21

## Sheet: A02
Name	Distance
SNP3528A02	0
SNP3549A02	0
SNP3551A02	0
SNP3550A02	0
SNP3536A02	0.28
SNP3541A02	0.28
SNP3542A02	0.28
SNP3544A02	0.28
SNP3539A02	0.28
SNP3533A02	0.46
SNP3534A02	0.46
SNP3532A02	0.46
SNP3530A02	0.53
SNP3552A02	0.85
SNP3535A02	1
SNP3621A02	1.29
SNP3417A02	1.6
SNP3410A02	1.6
SNP3413A02	1.6
SNP3415A02	1.6
SNP3416A02	1.6
SNP3418A02	1.6
SNP3627A02	1.6
SNP3628A02	1.6
SNP3412A02	1.6
SNP3411A02	1.6
SNP3414A02	1.92
SNP3426A02	2.57
SNP3432A02	2.57
SNP3434A02	2.57
SNP3427A02	2.57
SNP3430A02	2.57
SNP3433A02	2.57
SNP3428A02	2.57
SNP3440A02	3.24
SNP3453A02	3.47
SNP3393A02	5.35
SNP3399A02	5.35
SNP3355A02	5.66
SNP3386A02	5.96
SNP3402A02	6.22
SNP3403A02	6.22
SNP3401A02	6.32
SNP3400A02	6.47
SNP3392A02	6.47
SNP3396A02	6.47
SNP3369A02	7.44
SNP3381A02	7.44
SNP3342A02	7.56
SNP3329A02	7.56
SNP3348A02	8.19
SNP3365A02	8.49
SNP3366A02	8.49
SNP3361A02	8.64
SNP3284A02	10.24
SNP12664A05	10.54
SNP12663A05	10.7
SNP3272A02	10.91
SNP3269A02	11.1
SNP3270A02	11.35
SNP3275A02	11.35
SNP3262A02	12.66
SNP3250A02	12.87
SNP3247A02	13.06
SNP3208A02	15.08
SNP3205A02	15.08
SNP3227A02	15.3
SNP3182A02	15.79
SNP51681A02	15.79
SNP51683A02	15.79
SNP3181A02	15.79
SNP3183A02	15.79
SNP51679A02	15.79
SNP51680A02	15.79
SNP3120A02	15.79
SNP3094A02	16.37
SNP3095A02	16.37
SNP3090A02	16.65
SNP3089A02	16.65
SNP3083A02	16.92
SNP3084A02	16.92
SNP3086A02	16.92
SNP3077A02	17.27
SNP3079A02	17.38
SNP3135A02	17.91
SNP3072A02	18.47
SNP3059A02	18.79
SNP3048A02	19.29
SNP3051A02	19.29
SNP3007A02	21.81
SNP2999A02	21.81
SNP3004A02	21.81
SNP2981A02	22.03
SNP2977A02	22.23
SNP2976A02	22.35
SNP3000A02	22.62
SNP3001A02	22.62
SNP3008A02	22.65
SNP2963A02	22.73
SNP2978A02	22.81
SNP2983A02	22.89
SNP2997A02	22.89
SNP2982A02	22.89
SNP3013A02	22.89
SNP2952A02	23.22
SNP2945A02	23.22
SNP2953A02	23.22
SNP2932A02	23.53
SNP2930A02	23.59
SNP2931A02	23.59
SNP2942A02	23.71
SNP2939A02	23.94
SNP2927A02	24.66
SNP2924A02	24.84
SNP2928A02	25.04
SNP2875A02	25.12
SNP2876A02	25.12
SNP2874A02	25.12
SNP2872A02	25.43
SNP2895A02	25.79
SNP2854A02	26.21
SNP2848A02	26.21
SNP2851A02	26.21
SNP2852A02	26.21
SNP2855A02	26.21
SNP2857A02	26.39
SNP2856A02	26.39
SNP2849A02	26.39
SNP2850A02	26.39
SNP2840A02	26.49
SNP2842A02	26.62
SNP2864A02	26.86
SNP2867A02	26.93
SNP2822A02	27.22
SNP2817A02	27.36
SNP2787A02	27.63
SNP2807A02	28.01
SNP2744A02	28.76
SNP2751A02	28.76
SNP2746A02	28.93
SNP2747A02	28.93
SNP2760A02	28.93
SNP2761A02	28.93
SNP2740A02	29.47
SNP2727A02	29.74
SNP2714A02	30.28
SNP2694A02	30.64
SNP2695A02	30.64
SNP2689A02	30.64
SNP5068A02	31.05
SNP5071A02	31.05
SNP5078A02	31.05
SNP5096A02	31.05
SNP14467A06	31.12
SNP5041A02	31.39
SNP5042A02	31.64
SNP2682A02	32.17
SNP5087A02	32.53
SNP5085A02	32.53
SNP5066A02	32.67
SNP5058A02	32.77
SNP5036A02	33.06
SNP4849A02	34.07
SNP4846A02	34.07
SNP4848A02	34.07
SNP4832A02	34.62
SNP4782A02	35.25
SNP4812A02	36.03
SNP4811A02	36.03
SNP4813A02	36.03
SNP4815A02	36.18
SNP4810A02	36.18
SNP4817A02	36.43
SNP4791A02	36.66
SNP4770A02	37.69
SNP4757A02	37.99
SNP4763A02	38.38
SNP4765A02	38.38
SNP4756A02	38.38
SNP4760A02	38.38
SNP4761A02	38.38
SNP4764A02	38.38
SNP4762A02	38.38
SNP4759A02	38.44
SNP4710A02	50.2
SNP4694A02	50.36
SNP4695A02	50.56
SNP4721A02	51.02
SNP4385A02	55.83
SNP4350A02	56.49
SNP4348A02	56.75
SNP4242A02	58.58
SNP4241A02	58.64
SNP4244A02	59
SNP4255A02	59.1
SNP4246A02	59.13
SNP4245A02	59.13
SNP4248A02	59.23
SNP4260A02	59.27
SNP4261A02	59.27
SNP4274A02	60.15

## Sheet: A03
Name	Distance
SNP5349A03	0
SNP6503A03	0
SNP6230A03	0
SNP5874A03	1.11
SNP7385A03	1.18
SNP5875A03	1.2
SNP6124A03	1.2
SNP6098A03	1.2
SNP6175A03	1.28
SNP7605A03	1.37
SNP7416A03	1.4
SNP7599A03	1.4
SNP7420A03	1.4
SNP7421A03	1.4
SNP7721A03	1.49
SNP7833A03	1.57
SNP8055A03	1.92
SNP8043A03	2
SNP8057A03	2.03
SNP8183A03	2.24
SNP8184A03	2.5
SNP5685A03	2.65
SNP5884A03	2.81
SNP5933A03	2.94
SNP6646A03	3.21
SNP6923A03	3.29
SNP6954A03	3.29
SNP6921A03	3.29
SNP7007A03	3.3
SNP6989A03	3.3
SNP6704A03	3.32
SNP6736A03	3.32
SNP6830A03	3.32
SNP7182A03	3.35
SNP7101A03	3.37
SNP7150A03	3.37
SNP6579A03	3.42
SNP6585A03	3.43
SNP6529A03	3.45
SNP6047A03	3.51
SNP6329A03	3.53
SNP6655A03	3.61
SNP6055A03	3.7
SNP6056A03	3.7
SNP6375A03	3.72
SNP6304A03	3.73
SNP6087A03	3.76
SNP6405A03	3.81
SNP5922A03	4.04
SNP5891A03	4.08
SNP7147A03	21.92
SNP7280A03	22.03
SNP7400A03	22.66
SNP7412A03	22.66
SNP7234A03	23.07
SNP7386A03	23.28
SNP7391A03	23.43
SNP7407A03	23.63
SNP7399A03	23.63
SNP7418A03	23.79
SNP7434A03	24.3
SNP7440A03	24.59
SNP7441A03	24.59
SNP7427A03	24.71
SNP7436A03	24.87
SNP7438A03	24.87
SNP7433A03	24.87
SNP7435A03	24.87
SNP7437A03	24.87
SNP7429A03	25.05
SNP7463A03	25.72
SNP7476A03	25.72
SNP7480A03	26
SNP7481A03	26
SNP7446A03	26.14
SNP7478A03	26.32
SNP7498A03	26.63
SNP7496A03	26.85
SNP7508A03	27.16
SNP7510A03	27.16
SNP13567A06	27.29
SNP13522A06	27.33
SNP7527A03	27.35
SNP7544A03	27.35
SNP7545A03	27.35
SNP7513A03	27.54
SNP7521A03	27.54
SNP7522A03	27.54
SNP7523A03	27.54
SNP7514A03	27.54
SNP7517A03	27.54
SNP7518A03	27.54
SNP7519A03	27.54
SNP7547A03	27.98
SNP7548A03	28.54
SNP7583A03	29.7
SNP7590A03	29.96
SNP7577A03	29.96
SNP7582A03	29.96
SNP7588A03	29.96
SNP7586A03	30.01
SNP7578A03	30.31
SNP7579A03	30.31
SNP7623A03	30.48
SNP7610A03	30.48
SNP7614A03	30.63
SNP7624A03	30.63
SNP7626A03	30.63
SNP7627A03	30.63
SNP7613A03	30.71
SNP7631A03	30.71
SNP7606A03	30.85
SNP7618A03	30.85
SNP7601A03	30.9
SNP7619A03	30.96
SNP7608A03	31.01
SNP7616A03	31.05
SNP7625A03	31.23
SNP7615A03	31.28
SNP7617A03	31.53
SNP7650A03	31.73
SNP7722A03	31.97
SNP7660A03	32.17
SNP7656A03	32.24
SNP7658A03	32.24
SNP7659A03	32.24
SNP7651A03	32.33
SNP7655A03	32.33
SNP7657A03	32.33
SNP7726A03	32.47
SNP7720A03	32.53
SNP7713A03	32.57
SNP7725A03	32.57
SNP7694A03	32.57
SNP7708A03	32.63
SNP7747A03	32.73
SNP7719A03	32.75
SNP7748A03	32.84
SNP7785A03	32.98
SNP7769A03	33
SNP7768A03	33.07
SNP7773A03	33.07
SNP7786A03	33.07
SNP7751A03	33.14
SNP7758A03	33.18
SNP7759A03	33.18
SNP7764A03	33.18
SNP7763A03	33.18
SNP7779A03	33.27
SNP7774A03	33.27
SNP7778A03	33.27
SNP7787A03	33.27
SNP7792A03	33.27
SNP7794A03	33.27
SNP7789A03	33.27
SNP7782A03	33.31
SNP7795A03	33.31
SNP7796A03	33.31
SNP7788A03	33.34
SNP7735A03	33.49
SNP7698A03	33.56
SNP7707A03	33.56
SNP7697A03	33.6
SNP7727A03	33.6
SNP7799A03	33.72
SNP7800A03	33.72
SNP7803A03	33.84
SNP7806A03	33.84
SNP7811A03	33.84
SNP7807A03	33.84
SNP7805A03	33.84
SNP7804A03	33.92
SNP7809A03	33.92
SNP7808A03	33.92
SNP7813A03	34.2
SNP7812A03	34.45
SNP7646A03	34.7
SNP3794A02	35.37
SNP7823A03	35.52
SNP7827A03	35.59
SNP7822A03	35.65
SNP7842A03	35.82
SNP7844A03	35.82
SNP7847A03	35.82
SNP7843A03	35.82
SNP7835A03	35.87
SNP7839A03	35.87
SNP7848A03	36.01
SNP7841A03	36.01
SNP7853A03	36.12
SNP7855A03	36.12
SNP7857A03	36.12
SNP7860A03	36.12
SNP7858A03	36.12
SNP7861A03	36.12
SNP7854A03	36.17
SNP7869A03	36.17
SNP7870A03	36.17
SNP7873A03	36.29
SNP7864A03	36.29
SNP7871A03	36.29
SNP7876A03	36.33
SNP7878A03	36.41
SNP7888A03	36.53
SNP7916A03	36.53
SNP7883A03	36.58
SNP7890A03	36.58
SNP7927A03	36.58
SNP7891A03	36.58
SNP7918A03	36.58
SNP7881A03	36.58
SNP7897A03	36.69
SNP7924A03	36.69
SNP7931A03	36.69
SNP7904A03	36.69
SNP43567A03	36.69
SNP7930A03	36.69
SNP7880A03	36.69
SNP7899A03	36.69
SNP7894A03	36.8
SNP7940A03	37.16
SNP7938A03	37.16
SNP8008A03	37.45
SNP7952A03	37.74
SNP7958A03	37.82
SNP7949A03	37.82
SNP7950A03	37.82
SNP51892A03	37.82
SNP7979A03	37.99
SNP7995A03	37.99
SNP7996A03	37.99
SNP7997A03	37.99
SNP7971A03	38.09
SNP7968A03	38.09
SNP7969A03	38.14
SNP7982A03	38.14
SNP7986A03	38.14
SNP7990A03	38.14
SNP7991A03	38.14
SNP7998A03	38.14
SNP7964A03	38.14
SNP7975A03	38.14
SNP7980A03	38.14
SNP7981A03	38.14
SNP7987A03	38.14
SNP7988A03	38.14
SNP7989A03	38.14
SNP8011A03	38.17
SNP8001A03	38.28
SNP8000A03	38.28
SNP8019A03	38.34
SNP8012A03	38.34
SNP8007A03	38.42
SNP8002A03	38.42
SNP8016A03	38.42
SNP8005A03	38.42
SNP7999A03	38.5
SNP8004A03	38.5
SNP8035A03	38.81
SNP8027A03	39.04
SNP8029A03	39.04
SNP8028A03	39.04
SNP8032A03	39.04
SNP12073A05	39.18
SNP8042A03	39.27
SNP8045A03	39.38
SNP8054A03	39.72
SNP8068A03	39.78
SNP8069A03	39.78
SNP8067A03	39.78
SNP8051A03	39.92
SNP8064A03	39.92
SNP8080A03	40
SNP8074A03	40.17
SNP8072A03	40.35
SNP8078A03	40.35
SNP8079A03	40.35
SNP12025A05	41
SNP11968A05	41
SNP12008A05	41
SNP11636A05	42.25
SNP8142A03	42.55
SNP8143A03	42.55
SNP8144A03	42.55
SNP8124A03	42.79
SNP8122A03	42.95
SNP8123A03	42.95
SNP8120A03	43.22
SNP8126A03	43.31
SNP8117A03	43.44
SNP8121A03	43.44
SNP8127A03	43.44
SNP49243A03	43.84
SNP8162A03	43.84
SNP8153A03	43.91
SNP8154A03	43.91
SNP8179A03	44.16
SNP8185A03	44.16
SNP8186A03	44.2
SNP8188A03	44.2
SNP8173A03	44.39
SNP8175A03	44.39
SNP8180A03	44.49
SNP8207A03	45.09
SNP8205A03	45.09
SNP8222A03	45.33
SNP8223A03	45.33
SNP8227A03	45.62
SNP8229A03	45.85
SNP8221A03	45.85
SNP8256A03	46.27
SNP8257A03	46.27
SNP8260A03	46.27
SNP8262A03	46.27
SNP8264A03	46.27
SNP8263A03	46.27
SNP5110A03	46.59
SNP5100A03	47.07
SNP8280A03	47.17
SNP5127A03	47.73
SNP5124A03	47.91
SNP5142A03	48.9
SNP5143A03	48.9
SNP5183A03	49.52
SNP5199A03	50.13
SNP5212A03	51.79
SNP5226A03	52.25
SNP5260A03	53.36
SNP5254A03	53.94
SNP5257A03	53.94
SNP5249A03	53.94
SNP5250A03	53.94
SNP5251A03	53.94
SNP5252A03	53.94
SNP5253A03	53.94
SNP5255A03	53.94
SNP5306A03	54.4
SNP5288A03	54.64
SNP5296A03	54.71
SNP5300A03	54.71
SNP5266A03	54.96
SNP5268A03	54.96
SNP5269A03	54.96
SNP5270A03	55.05
SNP5279A03	55.05
SNP5282A03	55.14
SNP5284A03	55.35
SNP5286A03	55.35
SNP5272A03	55.46
SNP5273A03	55.57
SNP5274A03	55.57
SNP5277A03	55.73
SNP5278A03	55.73
SNP5280A03	55.73
SNP5325A03	56.51
SNP5328A03	56.51
SNP5333A03	56.51
SNP5332A03	56.88
SNP5346A03	57.41
SNP5343A03	58.02
SNP5386A03	59.25
SNP5395A03	59.25
SNP5396A03	59.25
SNP5384A03	59.25
SNP5388A03	59.25
SNP5399A03	59.25
SNP5404A03	59.25
SNP5400A03	59.71
SNP5402A03	59.71
SNP5403A03	59.71
SNP5410A03	60.49
SNP5406A03	60.6
SNP5407A03	60.6
SNP5432A03	61.92
SNP5441A03	61.92
SNP5478A03	61.92
SNP5483A03	61.92
SNP5423A03	61.92
SNP5424A03	61.92
SNP5431A03	61.92
SNP5433A03	61.92
SNP5440A03	61.92
SNP5445A03	61.92
SNP5489A03	61.92
SNP50648A03	61.92
SNP5448A03	61.92
SNP5467A03	61.99
SNP5475A03	61.99
SNP5477A03	61.99
SNP5466A03	61.99
SNP5447A03	61.99
SNP5470A03	62.22
SNP5422A03	62.34
SNP5427A03	62.34
SNP5435A03	62.34
SNP5442A03	62.34
SNP5451A03	62.34
SNP5421A03	62.34
SNP5428A03	62.34
SNP5429A03	62.34
SNP5430A03	62.34
SNP5449A03	62.34
SNP5450A03	62.34
SNP5453A03	62.34
SNP5492A03	62.34
SNP5452A03	62.34
SNP5468A03	62.34
SNP5473A03	62.34
SNP5471A03	62.34
SNP5472A03	62.34
SNP5474A03	62.34
SNP5481A03	62.45
SNP5482A03	62.45
SNP5434A03	62.7
SNP5479A03	62.7
SNP5456A03	62.7
SNP5508A03	62.81
SNP5495A03	62.91
SNP5458A03	62.91
SNP5462A03	63.08
SNP45467A03	63.08
SNP17026A07	63.31
SNP5526A03	63.53
SNP5527A03	63.53
SNP44033A03	63.53
SNP5516A03	63.81
SNP5521A03	63.81
SNP5522A03	63.81
SNP44030A03	63.81
SNP17025A07	63.85
SNP5520A03	64.11
SNP5530A03	64.74
SNP17024A07	64.74
SNP5533A03	64.81
SNP5534A03	65.23
SNP5538A03	65.73
SNP5541A03	65.73
SNP5562A03	66.42
SNP5615A03	69.28
SNP5608A03	69.28
SNP5616A03	69.28
SNP5623A03	69.28
SNP5612A03	69.33
SNP5607A03	69.87
SNP5627A03	70.29
SNP5624A03	70.68
SNP5625A03	70.68
SNP5626A03	70.68
SNP5631A03	70.73
SNP5637A03	72.63
SNP5677A03	73.82
SNP5678A03	73.91
SNP5676A03	73.91
SNP5684A03	74.58
SNP5689A03	74.58
SNP5692A03	75.35
SNP5695A03	75.64
SNP5707A03	76.03
SNP5806A03	89.68
SNP5803A03	90.06
SNP5808A03	90.88
SNP5809A03	91.02
SNP5820A03	91.49
SNP5822A03	91.49
SNP5823A03	91.49
SNP5817A03	91.67
SNP5825A03	92.05
SNP5855A03	93.81
SNP5857A03	93.9
SNP5856A03	93.9
SNP5852A03	94.06
SNP5861A03	94.42
SNP5862A03	94.69
SNP5863A03	95.36
SNP5948A03	102.61
SNP5949A03	102.61
SNP5953A03	102.61
SNP5946A03	102.61
SNP5947A03	102.61
SNP5950A03	102.61
SNP5951A03	102.61
SNP5952A03	102.61
SNP6034A03	104.4
SNP6035A03	104.4
SNP6037A03	104.4
SNP6064A03	104.84
SNP6084A03	104.9
SNP6086A03	104.9
SNP6083A03	104.9
SNP6085A03	104.9
SNP6089A03	105.06
SNP6091A03	105.06
SNP6088A03	105.06
SNP6090A03	105.06
SNP6092A03	105.06
SNP6076A03	105.63
SNP6063A03	106.19
SNP6073A03	106.19
SNP6072A03	106.57
SNP6079A03	106.69
SNP6082A03	106.82
SNP6065A03	106.88
SNP6067A03	106.88
SNP6068A03	106.88
SNP6069A03	106.88
SNP6074A03	106.88
SNP29679A03	106.88
SNP29032A03	106.88
SNP6066A03	106.99
SNP6121A03	107.57
SNP6145A03	109.35
SNP6141A03	109.94
SNP6169A03	111.68
SNP6218A03	114.53
SNP6224A03	114.53
SNP6226A03	114.53
SNP6227A03	114.53
SNP6232A03	114.53
SNP6237A03	114.53
SNP6221A03	114.53
SNP6222A03	114.53
SNP6225A03	114.53
SNP6228A03	114.53
SNP6234A03	114.53
SNP6243A03	118.4
SNP6265A03	121.62
SNP6290A03	125.61
SNP20301A09	125.61
SNP6294A03	125.61
SNP24499A03	125.61
SNP6295A03	125.61
SNP6322A03	126.74
SNP6297A03	127.58
SNP6303A03	127.58
SNP6299A03	127.58
SNP6300A03	127.58
SNP6328A03	128.05
SNP6330A03	128.05
SNP6346A03	128.55
SNP6352A03	129.29
SNP6370A03	130.57
SNP6367A03	131.11
SNP6369A03	131.11
SNP6368A03	131.11
SNP6377A03	131.35
SNP6385A03	131.92
SNP6384A03	131.92
SNP6408A03	133.12
SNP6407A03	133.53
SNP28815A03	133.53
SNP6400A03	133.53
SNP6401A03	133.53
SNP6426A03	133.79
SNP6422A03	133.79
SNP6423A03	133.79
SNP6451A03	135.57
SNP6489A03	136.17
SNP6493A03	136.52
SNP6512A03	136.98
SNP6510A03	136.98
SNP6511A03	136.98
SNP6499A03	137.4
SNP6500A03	137.4
SNP6498A03	137.4
SNP6539A03	137.6
SNP6536A03	137.77
SNP6537A03	137.77
SNP6538A03	137.77
SNP6566A03	138.4
SNP6543A03	138.68
SNP6561A03	138.68
SNP6619A03	140.12
SNP6610A03	140.29
SNP6611A03	140.29
SNP6612A03	140.29
SNP6613A03	140.29
SNP6614A03	140.29
SNP6617A03	140.29
SNP6621A03	140.29
SNP6627A03	140.29
SNP6628A03	140.29
SNP6629A03	140.29
SNP6630A03	140.29
SNP6631A03	140.29
SNP6632A03	140.29
SNP6633A03	140.29
SNP6657A03	140.29
SNP6608A03	140.29
SNP6609A03	140.29
SNP6615A03	140.29
SNP6616A03	140.29
SNP6620A03	140.29
SNP6622A03	140.29
SNP6623A03	140.29
SNP6624A03	140.29
SNP6625A03	140.29
SNP6626A03	140.29
SNP6634A03	140.29
SNP6662A03	140.29
SNP6659A03	140.29
SNP6607A03	140.34
SNP6644A03	140.34
SNP6656A03	140.34
SNP6601A03	140.52
SNP6681A03	140.99
SNP6708A03	140.99
SNP6709A03	140.99
SNP6728A03	141.26
SNP6732A03	141.52
SNP6745A03	143.33
SNP6748A03	143.33
SNP6760A03	143.66
SNP6758A03	144.09
SNP6768A03	144.53
SNP6762A03	144.53
SNP6770A03	144.83
SNP51933A03	144.83
SNP6803A03	146.9
SNP6821A03	147.29
SNP6817A03	147.62
SNP6819A03	147.62
SNP6823A03	147.62
SNP6831A03	148.22
SNP6945A03	151.03
SNP6928A03	151.7
SNP6927A03	151.99
SNP6957A03	152.54
SNP6963A03	152.54
SNP6956A03	152.54
SNP7055A03	153.21
SNP7056A03	153.21
SNP7060A03	153.21
SNP7074A03	153.21
SNP7041A03	153.21
SNP7057A03	153.21
SNP7061A03	153.21
SNP7069A03	153.21
SNP7071A03	153.21
SNP7072A03	153.21
SNP7070A03	153.21
SNP7063A03	153.36
SNP7064A03	153.36
SNP7066A03	153.36
SNP7067A03	153.36
SNP7075A03	153.36
SNP7076A03	153.36
SNP7100A03	153.47
SNP7107A03	153.55
SNP7116A03	153.55
SNP7117A03	153.55
SNP7103A03	153.65
SNP7104A03	153.65
SNP7108A03	153.65
SNP7110A03	153.65
SNP7111A03	153.65
SNP7112A03	153.65
SNP7113A03	153.65
SNP7115A03	153.65
SNP7118A03	153.65
SNP6987A03	154.3
SNP7012A03	154.61
SNP7014A03	154.61
SNP7015A03	154.61
SNP7019A03	154.61
SNP7020A03	154.61
SNP7022A03	154.61
SNP7023A03	154.61
SNP7025A03	154.61
SNP7030A03	154.61
SNP7036A03	154.61
SNP7037A03	154.61
SNP7011A03	154.61
SNP7013A03	154.61
SNP7017A03	154.61
SNP7018A03	154.61
SNP7021A03	154.61
SNP7028A03	154.61
SNP7081A03	154.74
SNP7083A03	154.74
SNP7084A03	154.74
SNP7086A03	154.74
SNP7090A03	154.74
SNP7080A03	154.74
SNP7082A03	154.74
SNP7085A03	154.74
SNP7087A03	154.74
SNP7088A03	154.74
SNP7089A03	154.74
SNP7091A03	154.74
SNP7092A03	154.74
SNP7040A03	154.79
SNP7093A03	154.89
SNP7095A03	154.89
SNP7094A03	154.89
SNP7097A03	154.89
SNP7098A03	154.97
SNP7039A03	155.09
SNP7141A03	155.2
SNP7126A03	155.3
SNP7132A03	155.3
SNP7137A03	155.3
SNP7138A03	155.3
SNP7140A03	155.3
SNP7122A03	155.3
SNP7134A03	155.3
SNP7135A03	155.3
SNP7136A03	155.3
SNP7139A03	155.3
SNP7144A03	155.3
SNP7133A03	155.3
SNP7128A03	155.49
SNP7156A03	155.99
SNP7159A03	155.99
SNP7161A03	155.99
SNP7157A03	155.99
SNP7160A03	155.99
SNP7183A03	156.21
SNP7214A03	156.52
SNP7215A03	156.52
SNP7220A03	156.52
SNP7229A03	156.52
SNP7236A03	156.52
SNP7243A03	156.52
SNP7247A03	156.52
SNP7249A03	156.52
SNP7250A03	156.52
SNP7217A03	156.52
SNP7242A03	156.52
SNP7244A03	156.52
SNP7245A03	156.52
SNP7254A03	156.52
SNP7255A03	156.52
SNP7235A03	156.52
SNP7256A03	156.52
SNP7265A03	156.59
SNP7310A03	156.59
SNP7311A03	156.59
SNP7316A03	156.59
SNP7194A03	156.72
SNP7205A03	156.72
SNP7240A03	156.72
SNP7193A03	156.72
SNP7232A03	156.72
SNP7253A03	156.72
SNP7195A03	156.72
SNP7261A03	156.8
SNP7264A03	156.8
SNP7277A03	156.8
SNP7332A03	157.2
SNP7333A03	157.2
SNP7381A03	157.2
SNP29280A03	157.2
SNP7389A03	157.2
SNP1253A01	157.34
SNP7331A03	157.34
SNP51373A03	157.34
SNP7375A03	157.34
SNP51392A03	157.34
SNP7239A03	157.9
SNP7367A03	158.55
SNP7356A03	158.9
SNP7351A03	158.9
SNP7352A03	158.9
SNP7354A03	158.9

## Sheet: A04
Name	Distance
SNP1547A01	0
SNP1565A01	0
SNP9403A04	2.42
SNP1575A01	2.42
SNP1574A01	2.42
SNP9407A04	2.42
SNP9399A04	2.74
SNP9394A04	3.46
SNP9357A04	5.81
SNP9372A04	6.14
SNP9368A04	6.28
SNP9374A04	6.47
SNP9356A04	6.74
SNP9362A04	6.89
SNP9360A04	6.89
SNP9345A04	8.22
SNP9310A04	8.83
SNP9322A04	9.37
SNP9320A04	9.64
SNP9323A04	9.64
SNP9318A04	10.13
SNP9300A04	10.65
SNP9301A04	11.11
SNP9307A04	11.11
SNP9305A04	11.11
SNP9281A04	11.25
SNP9287A04	11.25
SNP9291A04	11.36
SNP9288A04	11.36
SNP9298A04	11.7
SNP9296A04	11.7
SNP9263A04	12.3
SNP9259A04	12.79
SNP9247A04	13.19
SNP9235A04	13.38
SNP9237A04	13.56
SNP9234A04	13.74
SNP9229A04	13.97
SNP9228A04	14.58
SNP9131A04	18.28
SNP9132A04	18.28
SNP9130A04	18.8
SNP9126A04	19.57
SNP9112A04	20.12
SNP9111A04	20.12
SNP9116A04	20.12
SNP9118A04	20.12
SNP9119A04	20.12
SNP9099A04	21.03
SNP9089A04	21.16
SNP9091A04	21.16
SNP9093A04	21.16
SNP9095A04	21.16
SNP9090A04	21.16
SNP9080A04	21.41
SNP9078A04	21.54
SNP9107A04	21.92
SNP9071A04	22.38
SNP9072A04	22.38
SNP9057A04	22.74
SNP9056A04	23.23
SNP9050A04	23.78
SNP9011A04	26.33
SNP9005A04	26.84
SNP9003A04	27.54
SNP8998A04	27.6
SNP9000A04	27.6
SNP9004A04	27.6
SNP8992A04	28.19
SNP8991A04	28.19
SNP8989A04	28.19
SNP8994A04	28.75
SNP8981A04	29.21
SNP8962A04	30.35
SNP8964A04	30.35
SNP8965A04	30.35
SNP8947A04	31.09
SNP8946A04	31.66
SNP8853A04	35.44
SNP8836A04	37.6
SNP8837A04	37.6
SNP8828A04	38.51
SNP8824A04	39.46
SNP8809A04	39.66
SNP8811A04	39.66
SNP8808A04	39.66
SNP8816A04	39.66
SNP8817A04	39.66
SNP8818A04	39.66
SNP8820A04	39.93
SNP8825A04	39.93
SNP8805A04	40.72
SNP8801A04	40.72
SNP8798A04	41.55
SNP8792A04	41.93
SNP8797A04	41.93
SNP8795A04	41.93
SNP8789A04	42.23
SNP8788A04	42.38
SNP20914A09	42.59
SNP8758A04	42.77
SNP8767A04	42.77
SNP8768A04	42.77
SNP8783A04	42.77
SNP8781A04	42.9
SNP8745A04	43.06
SNP8750A04	43.06
SNP8732A04	43.06
SNP8751A04	43.06
SNP8740A04	43.17
SNP8743A04	43.17
SNP8737A04	43.17
SNP8738A04	43.17
SNP8739A04	43.17
SNP8733A04	43.3
SNP8741A04	43.46
SNP8742A04	43.46
SNP8728A04	43.7
SNP8703A04	43.99
SNP8722A04	43.99
SNP8726A04	43.99
SNP8713A04	44.38
SNP8674A04	45.19
SNP8610A04	45.73
SNP8613A04	45.73
SNP8615A04	45.73
SNP8612A04	45.73
SNP8629A04	46.01
SNP8544A04	46.63
SNP8542A04	46.63
SNP8640A04	47.17
SNP8637A04	47.17
SNP8647A04	47.17
SNP8635A04	47.17
SNP8636A04	47.17
SNP8644A04	47.17
SNP8605A04	47.58
SNP8606A04	47.58
SNP8642A04	47.82
SNP8645A04	47.82
SNP8646A04	47.82
SNP8639A04	47.82
SNP8643A04	47.82
SNP8547A04	48.07
SNP8529A04	48.66
SNP8536A04	48.66
SNP8537A04	48.66
SNP8539A04	48.66
SNP8538A04	48.66
SNP8535A04	48.66
SNP8533A04	48.98
SNP8528A04	48.98
SNP8534A04	49.14
SNP8518A04	50.94
SNP8502A04	51.61
SNP8506A04	51.61
SNP8503A04	51.61
SNP8500A04	51.95
SNP8468A04	54.79
SNP8456A04	55.88
SNP8455A04	56.06
SNP8464A04	57.82
SNP8463A04	57.82
SNP8435A04	57.98
SNP8445A04	58.29
SNP8443A04	58.45
SNP8442A04	58.45
SNP8412A04	59.27
SNP8409A04	59.7
SNP8410A04	59.7
SNP8388A04	60.37
SNP8385A04	60.37
SNP8387A04	60.37
SNP8389A04	60.37
SNP8400A04	60.91
SNP8405A04	61.18
SNP9476A04	81.85
SNP8448A04	81.97
SNP9486A04	82.46
SNP8532A04	82.46
SNP9488A04	82.46
SNP9467A04	82.62
SNP9478A04	82.62
SNP9468A04	82.62
SNP9613A04	83.22
SNP9617A04	83.22
SNP9618A04	83.63
SNP9634A04	83.63
SNP9505A04	83.63
SNP9494A04	83.77
SNP9524A04	83.89

## Sheet: A05
Name	Distance
SNP10546A05	0
SNP10549A05	0
SNP10557A05	0
SNP10550A05	0
SNP10573A05	0
SNP10677A05	0
SNP51448A05	0
SNP10558A05	0
SNP10560A05	0
SNP10562A05	0
SNP10548A05	0
SNP10559A05	0.13
SNP10570A05	0.13
SNP10574A05	0.13
SNP10575A05	0.13
SNP44471A05	0.13
SNP10564A05	0.13
SNP10434A05	0.58
SNP10580A05	0.85
SNP10581A05	0.85
SNP11081A05	1.73
SNP11091A05	1.73
SNP11092A05	1.73
SNP11094A05	1.73
SNP11093A05	1.73
SNP11131A05	2.02
SNP11113A05	2.13
SNP11114A05	2.13
SNP11108A05	2.46
SNP11191A05	2.6
SNP11193A05	2.6
SNP11194A05	2.6
SNP11192A05	2.6
SNP11198A05	2.6
SNP11199A05	2.6
SNP11200A05	2.6
SNP11073A05	2.84
SNP11087A05	2.84
SNP11088A05	2.84
SNP11089A05	2.84
SNP11097A05	2.84
SNP11098A05	2.84
SNP11100A05	2.84
SNP11104A05	2.84
SNP11099A05	2.84
SNP11103A05	2.84
SNP11095A05	2.84
SNP11106A05	3.01
SNP11121A05	3.35
SNP11122A05	3.42
SNP11164A05	3.59
SNP11109A05	3.64
SNP11166A05	3.96
SNP11169A05	3.96
SNP11167A05	4.02
SNP11245A05	6.46
SNP11242A05	6.85
SNP11241A05	6.94
SNP11240A05	7.01
SNP11244A05	7.2
SNP11247A05	7.2
SNP11252A05	7.62
SNP11253A05	7.62
SNP11251A05	7.78
SNP11262A05	7.78
SNP11260A05	7.78
SNP11269A05	7.78
SNP11270A05	7.78
SNP11272A05	7.95
SNP35694A05	7.95
SNP11282A05	7.95
SNP11288A05	8.02
SNP11287A05	8.02
SNP11267A05	8.12
SNP11277A05	8.32
SNP11281A05	8.32
SNP11286A05	8.32
SNP11275A05	8.32
SNP11263A05	8.38
SNP11279A05	8.49
SNP11280A05	8.49
SNP11283A05	8.49
SNP11285A05	8.49
SNP11284A05	8.49
SNP11293A05	8.88
SNP11296A05	8.88
SNP11292A05	8.88
SNP11297A05	9.15
SNP11294A05	9.15
SNP11295A05	9.15
SNP11298A05	9.15
SNP11344A05	9.57
SNP11345A05	9.57
SNP11372A05	12.72
SNP11375A05	12.95
SNP11379A05	13.06
SNP11380A05	13.06
SNP11376A05	13.06
SNP11377A05	13.06
SNP11378A05	13.06
SNP11381A05	13.3
SNP11384A05	13.3
SNP11382A05	13.39
SNP11386A05	13.59
SNP42347A05	13.76
SNP11387A05	13.76
SNP11404A05	15.14
SNP11408A05	15.61
SNP11411A05	15.61
SNP11412A05	15.61
SNP11415A05	16.29
SNP11414A05	16.87
SNP11451A05	17.16
SNP11488A05	17.25
SNP11471A05	17.47
SNP11470A05	17.53
SNP11458A05	17.6
SNP11459A05	17.6
SNP11461A05	17.6
SNP11466A05	17.67
SNP11463A05	17.69
SNP11467A05	17.69
SNP11468A05	17.69
SNP11474A05	17.69
SNP11490A05	17.85
SNP11480A05	17.92
SNP11479A05	18.08
SNP11481A05	18.08
SNP11484A05	18.18
SNP11485A05	18.18
SNP11497A05	18.27
SNP11501A05	18.27
SNP11498A05	18.27
SNP11549A05	18.59
SNP11551A05	18.59
SNP11543A05	18.9
SNP11548A05	18.94
SNP11544A05	19.18
SNP11546A05	19.18
SNP11540A05	19.79
SNP11559A05	20.36
SNP11560A05	20.36
SNP11575A05	20.81
SNP11596A05	21.59
SNP11595A05	21.59
SNP11591A05	21.59
SNP11594A05	22.27
SNP11599A05	24.43
SNP11602A05	25.05
SNP11630A05	27.8
SNP11631A05	28.43
SNP11628A05	28.43
SNP11632A05	29.56
SNP11716A05	34.07
SNP11708A05	35.13
SNP11728A05	36.3
SNP11778A05	38.32
SNP3658A02	39.03
SNP11831A05	39.42
SNP11835A05	39.52
SNP11829A05	39.52
SNP11813A05	39.77
SNP11812A05	39.88
SNP11796A05	39.99
SNP11797A05	39.99
SNP11783A05	40.76
SNP11785A05	40.81
SNP11784A05	40.81
SNP11776A05	41.25
SNP11775A05	41.25
SNP11771A05	41.34
SNP11768A05	42.03
SNP3643A02	43.65
SNP3642A02	44.41
SNP3641A02	45.7
SNP11887A05	46.68
SNP11888A05	46.68
SNP4033A02	47.54
SNP4032A02	47.54
SNP4034A02	47.54
SNP4029A02	47.54
SNP4030A02	47.54
SNP4031A02	47.54
SNP4038A02	47.54
SNP4041A02	47.54
SNP4046A02	48.51
SNP4028A02	49.63
SNP4044A02	50.77
SNP11915A05	54.94
SNP11942A05	56.13
SNP11941A05	56.13
SNP11939A05	57.34
SNP12111A05	58.73
SNP12120A05	58.73
SNP12112A05	58.73
SNP12098A05	59.64
SNP12087A05	60.21
SNP12088A05	60.21
SNP12094A05	60.38
SNP12091A05	60.81
SNP12081A05	61.74
SNP12061A05	62.72
SNP12065A05	62.72
SNP12067A05	62.87
SNP12064A05	62.87
SNP12056A05	63.04
SNP12057A05	63.04
SNP12058A05	63.04
SNP12043A05	64.56
SNP12042A05	64.84
SNP12005A05	66.17
SNP12006A05	66.17
SNP12015A05	66.23
SNP11984A05	68.61
SNP11988A05	68.61
SNP11956A05	69.04
SNP11951A05	69.31
SNP11977A05	69.72
SNP11982A05	69.86
SNP11946A05	70.37
SNP11955A05	71.1
SNP11869A05	73.7
SNP11825A05	73.93
SNP11834A05	73.93
SNP11827A05	74.5
SNP11826A05	75.35
SNP11821A05	75.55
SNP11624A05	76.16
SNP11305A05	76.9
SNP11023A05	79.47
SNP10708A05	81.3
SNP10864A05	81.58
SNP10755A05	81.58
SNP10723A05	81.58
SNP10785A05	81.58
SNP10789A05	81.58
SNP10692A05	81.71
SNP10758A05	82.01
SNP10759A05	82.01
SNP10667A05	82.11
SNP10636A05	82.84
SNP10638A05	82.84
SNP10637A05	82.84
SNP10626A05	82.99
SNP10635A05	83.29
SNP10554A05	83.56
SNP10547A05	83.56
SNP10459A05	84.66
SNP10449A05	84.66
SNP10476A05	84.66
SNP10491A05	84.66
SNP10446A05	84.66
SNP12708A05	84.99
SNP12675A05	84.99
SNP12696A05	84.99
SNP12707A05	84.99
SNP12697A05	84.99
SNP12641A05	85.25
SNP12660A05	85.25
SNP12638A05	85.25
SNP12665A05	85.25
SNP12601A05	85.43
SNP12603A05	85.43
SNP12604A05	85.43
SNP12637A05	85.43
SNP12628A05	85.67
SNP12612A05	85.67
SNP12613A05	85.67
SNP12596A05	86.32
SNP12577A05	89.6
SNP12569A05	90.15
SNP12504A05	90.9
SNP12546A05	91.53
SNP12324A05	91.89
SNP12343A05	92.1
SNP12363A05	92.1
SNP12334A05	92.1
SNP12393A05	92.1
SNP12408A05	92.1
SNP12281A05	92.21
SNP49216A05	92.21
SNP12273A05	92.37
SNP12231A05	92.99
SNP12151A05	93.8
SNP11962A05	94.05
SNP12022A05	94.32
SNP11413A05	94.5

## Sheet: A06
Name	Distane
SNP14782A06	0
SNP13306A06	0.16
SNP13316A06	0.16
SNP12863A06	0.47
SNP12835A06	0.81
SNP14477A06	0.97
SNP14584A06	0.97
SNP14630A06	2.35
SNP14593A06	2.6
SNP14594A06	2.6
SNP14616A06	2.6
SNP14590A06	2.6
SNP14592A06	2.6
SNP14596A06	2.6
SNP14691A06	2.6
SNP14579A06	2.81
SNP14588A06	2.81
SNP14673A06	2.81
SNP14692A06	2.81
SNP14422A06	2.98
SNP14864A06	3.45
SNP14973A06	3.9
SNP14921A06	4.16
SNP14904A06	4.39
SNP14994A06	4.67
SNP12823A06	5.85
SNP12829A06	5.95
SNP12830A06	5.95
SNP12833A06	5.95
SNP12832A06	5.95
SNP12865A06	5.95
SNP12845A06	6.14
SNP12868A06	6.14
SNP12895A06	6.6
SNP12960A06	6.6
SNP12946A06	6.6
SNP12959A06	6.6
SNP12987A06	7.27
SNP12989A06	7.27
SNP12996A06	7.27
SNP13009A06	7.43
SNP13026A06	7.43
SNP13035A06	7.77
SNP13060A06	7.77
SNP13061A06	7.77
SNP13062A06	7.77
SNP13106A06	7.77
SNP13056A06	7.77
SNP13071A06	7.95
SNP13033A06	8.12
SNP13235A06	8.41
SNP13377A06	8.89
SNP13227A06	9.14
SNP13229A06	9.14
SNP13239A06	9.14
SNP13228A06	9.14
SNP13359A06	9.36
SNP13385A06	9.67
SNP13342A06	9.94
SNP13345A06	9.94
SNP13473A06	10.56
SNP13474A06	11.08
SNP13506A06	11.56
SNP13520A06	11.61
SNP13573A06	11.61
SNP13736A06	11.88
SNP13854A06	12.07
SNP13796A06	12.25
SNP13797A06	12.25
SNP13602A06	12.46
SNP13858A06	12.88
SNP13888A06	13.4
SNP13944A06	13.4
SNP13963A06	13.4
SNP13890A06	13.68
SNP14012A06	13.95
SNP14086A06	14.46
SNP14102A06	14.46
SNP14087A06	14.46
SNP14105A06	14.59
SNP14152A06	15.16
SNP14111A06	15.16
SNP14109A06	15.28
SNP14170A06	15.56
SNP14164A06	16.93
SNP14165A06	16.93
SNP14201A06	17.21
SNP14182A06	17.39
SNP14184A06	17.39
SNP14186A06	17.39
SNP14187A06	17.39
SNP14188A06	17.39
SNP14176A06	17.46
SNP14231A06	19.07
SNP14242A06	19.26
SNP14244A06	19.26
SNP14248A06	19.41
SNP14237A06	19.41
SNP14255A06	20.28
SNP14257A06	20.28
SNP14261A06	20.28
SNP14262A06	20.28
SNP14260A06	20.28
SNP14268A06	20.7
SNP14273A06	20.7
SNP14278A06	20.99
SNP14277A06	20.99
SNP14293A06	21.81
SNP14282A06	21.98
SNP14284A06	21.98
SNP14281A06	21.98
SNP14285A06	21.98
SNP14295A06	22.84
SNP14302A06	23.46
SNP14305A06	23.46
SNP14309A06	23.59
SNP14311A06	23.86
SNP14312A06	23.86
SNP14349A06	25.25
SNP14348A06	25.47
SNP14351A06	26
SNP14373A06	27.73
SNP14369A06	27.78
SNP14364A06	28.01
SNP14366A06	28.01
SNP14376A06	28.69
SNP14375A06	28.69
SNP14381A06	29.25
SNP14383A06	29.82
SNP14385A06	30.55
SNP14389A06	30.85
SNP14390A06	31.03
SNP14395A06	31.44
SNP14396A06	31.44
SNP14400A06	31.44
SNP14399A06	31.44
SNP14405A06	32.38
SNP14419A06	33.31
SNP14420A06	33.31
SNP14430A06	34.48
SNP14424A06	34.66
SNP14428A06	34.66
SNP14441A06	34.66
SNP14432A06	34.66
SNP14438A06	34.66
SNP14442A06	34.89
SNP14443A06	34.89
SNP14444A06	34.94
SNP14448A06	34.94
SNP14457A06	34.94
SNP14453A06	35.06
SNP14459A06	36.14
SNP14462A06	36.36
SNP14468A06	36.43
SNP14463A06	36.67
SNP14469A06	36.78
SNP14472A06	37.05
SNP14470A06	37.29
SNP14476A06	37.77
SNP14496A06	38.15
SNP14484A06	38.15
SNP14495A06	38.18
SNP14586A06	38.18
SNP14597A06	38.18
SNP14599A06	38.18
SNP14595A06	38.18
SNP14600A06	38.18
SNP14488A06	38.32
SNP14601A06	38.56
SNP14604A06	38.68
SNP14607A06	38.68
SNP14608A06	38.68
SNP14624A06	39.62
SNP14619A06	39.66
SNP14626A06	40.1
SNP14622A06	40.97
SNP14672A06	43.24
SNP14667A06	43.33
SNP14668A06	43.33
SNP14684A06	44.14
SNP14685A06	44.14
SNP14687A06	44.14
SNP14688A06	44.14
SNP14699A06	44.32
SNP14695A06	44.32
SNP14696A06	44.32
SNP14700A06	44.32
SNP14703A06	44.32
SNP14706A06	44.6
SNP14707A06	44.74
SNP14709A06	45.43
SNP14711A06	45.98
SNP14716A06	46.7
SNP14718A06	46.7
SNP14722A06	46.7
SNP14729A06	47.07
SNP14727A06	47.07
SNP14730A06	47.95
SNP14794A06	50.32
SNP14792A06	50.35
SNP14796A06	50.48
SNP14797A06	50.73
SNP14798A06	50.92
SNP14800A06	50.92
SNP14801A06	50.92
SNP14839A06	51.39
SNP14834A06	51.47
SNP14836A06	51.76
SNP14830A06	51.9
SNP14832A06	52.04
SNP14841A06	52.47
SNP14842A06	52.8
SNP14843A06	53.03
SNP14861A06	53.27
SNP14860A06	53.61
SNP14862A06	53.61
SNP14948A06	55.73
SNP14944A06	56
SNP14951A06	56.4
SNP14960A06	56.72
SNP14953A06	56.91
SNP14954A06	56.91
SNP14966A06	57
SNP14950A06	57.16
SNP14974A06	57.23
SNP14972A06	57.27
SNP14956A06	57.27
SNP14967A06	57.27
SNP14968A06	57.27
SNP14971A06	57.27
SNP14977A06	57.27
SNP14955A06	57.27
SNP14958A06	57.27
SNP14969A06	57.27
SNP14975A06	57.27
SNP14976A06	57.27
SNP14982A06	57.53
SNP14989A06	57.58
SNP14986A06	57.58
SNP14987A06	58.07
SNP14992A06	58.07
SNP14993A06	58.07
SNP15022A06	58.73
SNP12775A06	59.07
SNP12839A06	59.24
SNP12841A06	59.24
SNP12844A06	59.24
SNP12856A06	59.24
SNP51371A06	59.24
SNP12826A06	59.24
SNP12834A06	59.24
SNP12837A06	59.24
SNP12838A06	59.24
SNP12840A06	59.24
SNP12842A06	59.24
SNP12843A06	59.24
SNP12885A06	59.24
SNP12919A06	59.24
SNP12921A06	59.24
SNP12929A06	59.24
SNP12945A06	59.24
SNP12972A06	59.24
SNP12820A06	59.24
SNP12825A06	59.24
SNP12770A06	59.4
SNP12771A06	59.4
SNP12769A06	59.4
SNP12784A06	59.55
SNP12786A06	59.55
SNP12787A06	59.55
SNP12892A06	59.55
SNP12897A06	59.55
SNP12898A06	59.55
SNP12899A06	59.55
SNP12902A06	59.55
SNP12903A06	59.55
SNP12905A06	59.55
SNP12909A06	59.55
SNP12912A06	59.55
SNP12913A06	59.55
SNP12915A06	59.55
SNP12918A06	59.55
SNP12920A06	59.55
SNP12922A06	59.55
SNP12933A06	59.55
SNP12936A06	59.55
SNP12948A06	59.55
SNP12949A06	59.55
SNP12952A06	59.55
SNP12956A06	59.55
SNP12963A06	59.55
SNP12965A06	59.55
SNP12968A06	59.55
SNP12973A06	59.55
SNP12974A06	59.55
SNP12978A06	59.55
SNP51129A06	59.55
SNP51144A06	59.55
SNP1419A01	59.55
SNP12785A06	59.55
SNP12853A06	59.55
SNP12883A06	59.55
SNP12891A06	59.55
SNP12896A06	59.55
SNP12900A06	59.55
SNP12901A06	59.55
SNP12904A06	59.55
SNP12906A06	59.55
SNP12907A06	59.55
SNP12910A06	59.55
SNP12911A06	59.55
SNP12916A06	59.55
SNP12917A06	59.55
SNP12923A06	59.55
SNP12930A06	59.55
SNP12931A06	59.55
SNP12932A06	59.55
SNP12934A06	59.55
SNP12938A06	59.55
SNP12939A06	59.55
SNP12940A06	59.55
SNP12941A06	59.55
SNP12942A06	59.55
SNP12943A06	59.55
SNP12944A06	59.55
SNP12950A06	59.55
SNP12951A06	59.55
SNP12957A06	59.55
SNP12962A06	59.55
SNP12964A06	59.55
SNP12966A06	59.55
SNP12967A06	59.55
SNP12969A06	59.55
SNP12971A06	59.55
SNP12975A06	59.55
SNP12976A06	59.55
SNP12977A06	59.55
SNP51128A06	59.55
SNP51130A06	59.55
SNP51143A06	59.55
SNP51368A06	59.55
SNP51369A06	59.55
SNP51826A06	59.55
SNP51887A06	59.55
SNP12893A06	59.55
SNP12790A06	59.55
SNP12935A06	59.55
SNP12908A06	59.55
SNP51131A06	59.55
SNP13538A06	61.39
SNP13537A06	61.39
SNP13541A06	61.54
SNP13540A06	61.54
SNP13543A06	61.54
SNP13017A06	61.96
SNP13023A06	62.25
SNP13025A06	62.37
SNP13037A06	62.5
SNP13039A06	62.5
SNP13038A06	62.5
SNP13059A06	62.66
SNP13053A06	62.85
SNP13057A06	63.06
SNP13128A06	64.87
SNP13152A06	65.1
SNP13137A06	65.91
SNP13141A06	65.91
SNP13142A06	65.91
SNP13144A06	66.23
SNP13146A06	66.23
SNP13161A06	66.91
SNP13160A06	66.91
SNP13163A06	66.91
SNP13182A06	67.1
SNP13233A06	68.44
SNP13234A06	68.44
SNP13296A06	69.99
SNP13324A06	70.45
SNP13313A06	70.81
SNP13314A06	70.81
SNP13315A06	70.81
SNP13323A06	70.81
SNP13334A06	72.69
SNP13362A06	73.33
SNP13344A06	73.7
SNP13346A06	73.7
SNP13348A06	73.7
SNP13365A06	73.92
SNP13366A06	73.92
SNP13384A06	74.3
SNP13383A06	74.31
SNP13406A06	74.55
SNP13386A06	74.79
SNP13389A06	74.9
SNP13396A06	74.94
SNP13387A06	74.94
SNP13394A06	74.94
SNP13395A06	74.94
SNP13401A06	75.17
SNP13421A06	75.97
SNP13425A06	76.32
SNP13437A06	77.37
SNP13446A06	77.84
SNP13468A06	78.5
SNP13456A06	78.92
SNP13462A06	79.32
SNP13470A06	79.59
SNP13480A06	80.72
SNP13476A06	81.09
SNP13693A06	82.25
SNP13690A06	82.46
SNP13686A06	82.46
SNP13688A06	82.46
SNP13701A06	83
SNP13680A06	83.54
SNP13683A06	83.96
SNP13684A06	83.96
SNP13678A06	83.96
SNP13754A06	84.58
SNP13657A06	85.18
SNP13654A06	85.28
SNP13645A06	85.41
SNP13646A06	85.41
SNP13650A06	85.55
SNP13637A06	85.63
SNP13638A06	85.63
SNP13641A06	85.63
SNP13651A06	85.63
SNP13636A06	85.63
SNP13635A06	85.74
SNP13639A06	85.97
SNP13640A06	85.97
SNP13619A06	86.09
SNP13620A06	86.09
SNP13632A06	86.16
SNP13633A06	86.16
SNP13628A06	86.25
SNP13624A06	86.25
SNP13626A06	86.25
SNP13627A06	86.25
SNP13625A06	86.33
SNP13629A06	86.33
SNP13622A06	86.33
SNP13717A06	86.43
SNP13656A06	86.74
SNP13653A06	86.74
SNP13719A06	86.96
SNP13720A06	86.96
SNP13715A06	86.96
SNP13721A06	86.96
SNP13723A06	87.11
SNP13724A06	87.11
SNP13735A06	87.53
SNP13737A06	87.71
SNP13742A06	87.88
SNP13745A06	87.88
SNP13746A06	87.88
SNP13761A06	87.88
SNP13762A06	87.88
SNP13738A06	87.88
SNP13747A06	87.88
SNP13760A06	87.88
SNP13770A06	87.98
SNP13753A06	88.07
SNP13775A06	88.57
SNP13780A06	88.57
SNP13772A06	88.73
SNP13783A06	88.99
SNP13771A06	89.3
SNP13791A06	89.62
SNP13790A06	89.64
SNP13789A06	89.64
SNP13787A06	90.06
SNP13799A06	90.47
SNP13812A06	90.8
SNP13816A06	90.97
SNP13817A06	90.97
SNP13819A06	90.97
SNP13808A06	91.18
SNP13810A06	91.18
SNP13804A06	91.53
SNP13821A06	92.09
SNP13820A06	92.09
SNP13822A06	92.4
SNP13868A06	95.49
SNP13872A06	95.49
SNP13873A06	95.49
SNP13876A06	95.49
SNP13870A06	95.49
SNP13874A06	95.49
SNP13875A06	95.49
SNP13877A06	95.49
SNP13869A06	95.49
SNP13879A06	95.72
SNP13889A06	96.31
SNP13883A06	96.31
SNP51853A06	96.31
SNP13882A06	96.47
SNP51829A06	96.47
SNP14043A06	103.43
SNP14058A06	103.56
SNP14045A06	103.96
SNP14047A06	103.96
SNP14050A06	103.96
SNP14060A06	103.96
SNP14048A06	104.02
SNP14065A06	104.41
SNP14066A06	104.41
SNP14035A06	105.03
SNP14024A06	105.18
SNP14025A06	105.18
SNP14028A06	105.81
SNP14018A06	106.27
SNP25646A06	106.27
SNP14017A06	106.27
SNP14016A06	106.27
SNP14014A06	106.46
SNP14020A06	106.46
SNP14021A06	106.46
SNP13991A06	108.03
SNP13984A06	108.73
SNP13979A06	109.22
SNP14106A06	112.51
SNP14117A06	115.76
SNP14118A06	116.06
SNP14120A06	116.06
SNP14128A06	116.2
SNP14129A06	116.2
SNP14131A06	116.2
SNP14132A06	116.2
SNP14124A06	116.2
SNP14127A06	116.2
SNP14130A06	116.2
SNP14145A06	116.35
SNP14147A06	116.35
SNP14160A06	116.35
SNP14141A06	116.54
SNP14123A06	117.02
SNP14150A06	117.2
SNP14154A06	117.2
SNP14157A06	117.2
SNP14159A06	117.2
SNP14148A06	117.2
SNP14137A06	117.38
SNP14138A06	117.38
SNP14139A06	117.38
SNP14140A06	117.38
SNP14114A06	118.98

## Sheet: A07
Name	Distance
SNP17295A07	0
SNP17077A07	0.55
SNP17029A07	0.68
SNP16353A07	1.02
SNP16604A07	1.58
SNP15500A07	2.27
SNP15849A07	2.27
SNP16263A07	2.27
SNP16267A07	2.27
SNP17232A07	2.27
SNP15258A07	2.27
SNP16260A07	2.27
SNP16261A07	2.27
SNP16268A07	2.27
SNP15137A07	2.45
SNP15699A07	2.45
SNP15935A07	2.45
SNP16055A07	2.45
SNP16351A07	2.61
SNP16612A07	2.73
SNP16185A07	2.92
SNP15149A07	3.56
SNP17431A07	3.86
SNP17432A07	3.86
SNP15060A07	4.46
SNP15502A07	4.78
SNP15247A07	5.2
SNP15260A07	5.2
SNP15287A07	5.2
SNP15232A07	5.27
SNP15333A07	5.57
SNP22180A10	6.26
SNP22204A10	6.38
SNP22211A10	6.38
SNP22215A10	6.47
SNP22214A10	6.47
SNP22227A10	6.64
SNP22226A10	6.64
SNP16743A07	7.46
SNP16741A07	7.46
SNP16744A07	7.46
SNP16750A07	7.5
SNP16752A07	7.5
SNP16738A07	7.5
SNP16739A07	7.5
SNP16740A07	7.5
SNP16742A07	7.5
SNP16746A07	7.5
SNP16747A07	7.5
SNP16748A07	7.5
SNP16749A07	7.5
SNP16755A07	7.5
SNP16754A07	7.5
SNP22291A10	8.33
SNP23163A10	8.45
SNP23164A10	8.45
SNP23165A10	8.45
SNP22302A10	8.49
SNP22328A10	8.49
SNP22299A10	8.49
SNP23155A10	8.49
SNP23156A10	8.49
SNP23160A10	8.49
SNP23170A10	8.65
SNP16628A07	8.7
SNP16630A07	8.7
SNP16631A07	8.7
SNP34875A07	8.7
SNP16611A07	8.84
SNP16605A07	8.84
SNP16623A07	8.84
SNP16622A07	8.89
SNP16667A07	9.01
SNP16710A07	9.01
SNP23174A10	9.15
SNP16618A07	9.15
SNP16624A07	9.15
SNP16625A07	9.15
SNP16632A07	9.15
SNP16627A07	9.15
SNP44970A07	9.15
SNP16617A07	9.21
SNP16629A07	9.21
SNP16633A07	9.21
SNP16713A07	9.32
SNP16655A07	9.68
SNP16660A07	9.68
SNP16661A07	9.68
SNP16665A07	9.68
SNP16652A07	9.68
SNP16672A07	9.77
SNP16674A07	9.77
SNP16677A07	9.91
SNP16728A07	9.91
SNP16670A07	10.06
SNP16725A07	10.06
SNP16734A07	10.06
SNP16708A07	10.06
SNP16709A07	10.06
SNP16724A07	10.06
SNP16673A07	10.06
SNP16763A07	10.55
SNP16765A07	10.6
SNP16825A07	10.78
SNP16847A07	10.78
SNP16848A07	10.78
SNP16824A07	10.78
SNP16834A07	10.78
SNP16849A07	10.78
SNP16820A07	10.84
SNP16821A07	10.84
SNP16827A07	10.84
SNP16829A07	10.84
SNP16830A07	10.84
SNP16831A07	10.84
SNP16833A07	10.84
SNP16822A07	10.84
SNP16823A07	10.84
SNP16826A07	10.84
SNP16832A07	10.84
SNP16837A07	11.15
SNP16839A07	11.15
SNP16841A07	11.15
SNP16845A07	11.15
SNP16836A07	11.15
SNP16840A07	11.15
SNP16842A07	11.15
SNP16843A07	11.15
SNP16844A07	11.15
SNP25475A07	11.15
SNP16814A07	11.27
SNP16859A07	11.59
SNP16853A07	11.59
SNP16860A07	11.59
SNP24266A07	11.59
SNP16866A07	11.68
SNP16869A07	11.68
SNP16861A07	11.68
SNP16882A07	11.99
SNP16895A07	12.11
SNP16883A07	12.11
SNP16887A07	12.18
SNP16888A07	12.18
SNP51907A07	12.18
SNP17019A07	13.07
SNP17069A07	14.4
SNP17075A07	14.4
SNP17064A07	14.4
SNP17076A07	14.4
SNP17122A07	14.71
SNP17128A07	14.71
SNP17078A07	14.85
SNP17110A07	14.85
SNP17114A07	14.85
SNP17124A07	14.85
SNP17107A07	14.85
SNP17133A07	14.85
SNP17135A07	14.85
SNP17144A07	14.99
SNP17146A07	14.99
SNP51949A07	14.99
SNP17143A07	15.05
SNP17147A07	15.14
SNP17155A07	15.4
SNP17153A07	15.4
SNP17156A07	15.51
SNP17157A07	15.65
SNP17159A07	15.65
SNP17161A07	15.65
SNP17162A07	15.65
SNP17163A07	15.65
SNP17164A07	15.65
SNP17187A07	15.9
SNP17185A07	15.9
SNP17189A07	16
SNP17184A07	16
SNP17186A07	16
SNP17214A07	16.15
SNP17237A07	16.23
SNP17216A07	16.23
SNP17236A07	16.23
SNP17239A07	16.23
SNP17240A07	16.23
SNP17218A07	16.23
SNP30492A07	16.23
SNP17220A07	16.27
SNP17208A07	16.27
SNP17209A07	16.27
SNP17210A07	16.27
SNP17219A07	16.27
SNP17223A07	16.27
SNP17224A07	16.27
SNP47849A07	16.27
SNP17248A07	16.36
SNP17253A07	16.5
SNP17256A07	16.5
SNP17260A07	16.5
SNP17286A07	16.5
SNP17259A07	16.5
SNP17261A07	16.5
SNP17263A07	16.5
SNP17264A07	16.5
SNP17276A07	16.5
SNP17277A07	16.5
SNP17278A07	16.5
SNP17279A07	16.5
SNP17280A07	16.5
SNP17281A07	16.5
SNP17287A07	16.5
SNP17291A07	16.5
SNP17304A07	16.64
SNP17307A07	16.64
SNP17305A07	16.64
SNP17293A07	16.8
SNP17148A07	17.12
SNP17241A07	17.28
SNP17243A07	17.28
SNP17245A07	17.28
SNP17242A07	17.28
SNP17244A07	17.28
SNP17249A07	17.32
SNP17308A07	17.44
SNP17292A07	17.5
SNP17317A07	17.5
SNP17288A07	17.56
SNP17255A07	17.56
SNP17289A07	17.56
SNP17342A07	17.66
SNP17341A07	17.66
SNP17203A07	17.9
SNP17175A07	18
SNP17176A07	18
SNP17181A07	18
SNP17177A07	18
SNP17178A07	18
SNP17179A07	18
SNP17180A07	18
SNP17173A07	18
SNP17349A07	18.32
SNP17355A07	18.41
SNP17356A07	18.41
SNP17391A07	19.42
SNP17392A07	19.68
SNP17393A07	19.68
SNP17394A07	19.68
SNP17397A07	20.04
SNP17400A07	20.04
SNP17406A07	20.04
SNP17415A07	20.14
SNP17422A07	20.14
SNP17420A07	20.14
SNP17421A07	20.14
SNP7695A03	20.24
SNP17501A07	25
SNP17485A07	25.2
SNP17533A07	27.25
SNP15053A07	29.02
SNP15065A07	29.14
SNP15070A07	29.26
SNP15071A07	29.26
SNP15082A07	29.39
SNP15087A07	29.65
SNP15088A07	29.65
SNP15146A07	31.03
SNP15139A07	31.03
SNP15141A07	31.03
SNP15145A07	31.03
SNP15230A07	33.01
SNP15228A07	33.01
SNP4332A02	33.6
SNP4443A02	35.33
SNP4437A02	35.43
SNP4419A02	35.69
SNP4502A02	36.56
SNP4388A02	36.56
SNP4734A02	37.81
SNP4983A02	39.27
SNP5081A02	39.75
SNP2707A02	40.11
SNP15296A07	44.4
SNP15397A07	50.84
SNP15410A07	52.24
SNP15412A07	52.96
SNP15488A07	55.29
SNP15453A07	55.82
SNP15451A07	55.96
SNP15469A07	56.58
SNP15496A07	58.04
SNP15509A07	58.39
SNP15511A07	58.39
SNP15510A07	58.39
SNP15506A07	58.53
SNP15516A07	58.94
SNP15522A07	59.18
SNP15525A07	59.18
SNP15527A07	59.3
SNP15513A07	59.4
SNP15537A07	60.09
SNP15538A07	60.58
SNP15557A07	61.28
SNP15550A07	61.44
SNP15549A07	61.44
SNP15559A07	61.68
SNP15558A07	61.68
SNP15556A07	61.8
SNP15554A07	61.9
SNP15540A07	62.06
SNP15541A07	62.06
SNP15566A07	62.76
SNP15571A07	63.15
SNP15572A07	63.35
SNP15580A07	64.39
SNP15581A07	64.39
SNP15579A07	64.6
SNP15600A07	65.64
SNP15616A07	65.9
SNP15618A07	65.9
SNP15603A07	66.07
SNP15612A07	66.07
SNP15613A07	66.19
SNP15614A07	66.19
SNP15624A07	66.28
SNP15625A07	66.37
SNP15632A07	66.47
SNP15652A07	66.63
SNP15642A07	66.72
SNP15643A07	66.72
SNP15646A07	66.8
SNP15641A07	66.97
SNP15637A07	67.04
SNP15667A07	67.19
SNP15668A07	67.19
SNP15672A07	67.23
SNP15673A07	67.23
SNP15675A07	67.23
SNP15663A07	67.31
SNP15674A07	67.47
SNP15656A07	67.62
SNP15696A07	68.41
SNP15684A07	68.6
SNP15685A07	68.7
SNP15689A07	68.7
SNP15688A07	68.86
SNP15703A07	69.07
SNP15713A07	69.35
SNP15706A07	69.41
SNP15708A07	69.41
SNP15714A07	69.41
SNP15715A07	69.41
SNP15734A07	70.32
SNP15735A07	70.32
SNP15732A07	70.42
SNP15733A07	70.42
SNP15742A07	70.42
SNP15744A07	70.42
SNP15740A07	70.42
SNP15745A07	70.87
SNP15747A07	71
SNP15756A07	71.16
SNP15767A07	71.27
SNP15772A07	71.27
SNP15779A07	71.75
SNP15778A07	72.06
SNP15788A07	72.33
SNP15792A07	72.33
SNP15786A07	72.33
SNP15862A07	72.98
SNP15853A07	73.35
SNP15794A07	73.93
SNP15808A07	74.41
SNP15803A07	74.41
SNP15804A07	74.41
SNP15810A07	74.41
SNP15813A07	74.64
SNP15815A07	74.64
SNP15821A07	74.64
SNP15816A07	74.64
SNP15817A07	74.64
SNP16139A07	81.82
SNP16142A07	81.82
SNP16136A07	81.82
SNP16138A07	81.82
SNP16141A07	81.82
SNP16102A07	82.3
SNP16106A07	82.3
SNP16110A07	82.38
SNP16101A07	82.38
SNP16100A07	82.38
SNP16098A07	82.44
SNP16118A07	82.59
SNP39856A07	82.59
SNP16144A07	82.59
SNP16115A07	82.81
SNP16116A07	82.81
SNP16117A07	82.89
SNP16119A07	82.89
SNP16120A07	82.89
SNP16125A07	82.89
SNP16180A07	85.2
SNP16177A07	85.38
SNP16178A07	85.38
SNP16179A07	85.38
SNP16182A07	86.76
SNP16186A07	87.28
SNP16194A07	87.61
SNP16195A07	87.93
SNP16204A07	88.39
SNP16217A07	88.56
SNP16216A07	88.73
SNP16221A07	89.39
SNP16243A07	89.39
SNP16245A07	89.39
SNP16244A07	89.39
SNP16297A07	92.07
SNP16298A07	92.67
SNP16299A07	92.67
SNP16300A07	92.67
SNP16303A07	92.82
SNP16306A07	92.82
SNP16307A07	92.82
SNP16310A07	92.89
SNP16304A07	93.1
SNP16305A07	93.27
SNP16309A07	93.44
SNP16340A07	96.5
SNP16342A07	96.5
SNP16341A07	97.14
SNP16440A07	105.34
SNP16439A07	105.34
SNP16441A07	105.34
SNP16442A07	105.51
SNP16450A07	105.91
SNP16447A07	106.06
SNP16454A07	106.24
SNP16470A07	106.59
SNP16474A07	106.86
SNP16485A07	107.08
SNP16479A07	107.25
SNP16495A07	107.44
SNP16496A07	107.44
SNP16488A07	107.61
SNP16486A07	107.73
SNP16504A07	107.98
SNP16517A07	108.19
SNP16524A07	108.19
SNP16510A07	108.34
SNP16531A07	109.12
SNP16535A07	109.12
SNP16538A07	109.64
SNP16548A07	109.64
SNP16537A07	109.64
SNP16547A07	109.64
SNP16549A07	109.77
SNP16542A07	110.07
SNP16552A07	110.5
SNP16553A07	110.5
SNP16560A07	110.74
SNP16559A07	110.89
SNP16571A07	111.28
SNP16575A07	111.58
SNP16580A07	111.58
SNP16582A07	112.73

## Sheet: A08
Name	Distance
SNP18619A08	0
SNP18612A08	0.41
SNP18613A08	0.52
SNP18606A08	0.91
SNP18605A08	0.91
SNP18604A08	1.3
SNP18602A08	1.5
SNP18595A08	1.69
SNP18597A08	1.69
SNP18580A08	3.62
SNP18586A08	4.46
SNP18545A08	7.01
SNP18544A08	7.01
SNP18547A08	7.23
SNP18551A08	7.46
SNP18555A08	7.46
SNP18563A08	7.46
SNP18554A08	7.46
SNP18556A08	7.46
SNP18552A08	7.46
SNP18553A08	7.61
SNP18562A08	7.68
SNP18558A08	8.09
SNP18566A08	8.74
SNP12618A05	10.29
SNP12620A05	11.56
SNP12599A05	12.5
SNP18516A08	12.73
SNP12606A05	13.52
SNP18507A08	13.9
SNP18509A08	14.28
SNP18510A08	14.28
SNP18512A08	14.28
SNP18505A08	14.66
SNP18508A08	14.93
SNP18502A08	15.13
SNP18413A08	23.44
SNP18406A08	26.08
SNP18398A08	26.95
SNP18397A08	27.1
SNP18396A08	27.1
SNP18387A08	27.27
SNP18379A08	28.89
SNP18378A08	29.22
SNP18374A08	29.43
SNP18373A08	29.43
SNP18301A08	37.65
SNP18302A08	37.65
SNP18279A08	39.22
SNP18277A08	39.22
SNP18278A08	39.22
SNP18280A08	39.22
SNP18281A08	39.22
SNP18283A08	39.22
SNP18284A08	39.22
SNP18260A08	40.02
SNP18262A08	40.02
SNP18268A08	40.02
SNP18269A08	40.02
SNP18259A08	40.02
SNP18261A08	40.02
SNP18264A08	40.02
SNP18266A08	40.02
SNP18267A08	40.02
SNP18255A08	40.35
SNP18256A08	40.48
SNP18210A08	40.97
SNP18228A08	40.97
SNP18229A08	40.97
SNP18203A08	41.69
SNP18201A08	41.69
SNP18173A08	42.52
SNP18174A08	42.52
SNP18175A08	42.52
SNP18177A08	42.52
SNP18172A08	42.52
SNP18167A08	42.67
SNP18157A08	42.74
SNP18188A08	43.08
SNP18186A08	43.08
SNP18187A08	43.08
SNP18189A08	43.08
SNP18171A08	43.21
SNP18183A08	43.21
SNP18166A08	43.38
SNP18161A08	43.38
SNP18159A08	43.42
SNP18160A08	43.42
SNP18164A08	43.66
SNP18163A08	43.66
SNP18152A08	44.06
SNP18153A08	44.06
SNP18135A08	44.21
SNP18138A08	44.43
SNP18137A08	44.43
SNP18151A08	44.43
SNP18132A08	44.59
SNP18133A08	44.59
SNP18126A08	45.28
SNP18125A08	45.28
SNP18123A08	45.47
SNP18118A08	45.47
SNP18098A08	46.31
SNP18085A08	46.49
SNP18074A08	46.49
SNP18073A08	46.66
SNP18091A08	46.75
SNP18081A08	46.75
SNP18077A08	46.86
SNP18079A08	46.86
SNP18076A08	46.86
SNP18090A08	46.86
SNP18059A08	47.39
SNP18058A08	47.39
SNP18057A08	47.44
SNP18055A08	47.52
SNP18052A08	48.1
SNP18035A08	50.09
SNP18033A08	50.49
SNP18029A08	50.75
SNP18023A08	51.86
SNP18028A08	51.86
SNP18017A08	52.6
SNP18010A08	52.6
SNP17989A08	53.41
SNP17990A08	54.22
SNP17992A08	54.22
SNP17984A08	54.47
SNP17970A08	55.55
SNP17966A08	56.48
SNP17935A08	57.76
SNP17926A08	58.65
SNP17924A08	58.65
SNP17925A08	58.65
SNP17923A08	58.76
SNP17914A08	59.22
SNP17860A08	59.94
SNP17862A08	59.94
SNP17863A08	59.94
SNP17848A08	60.45
SNP17845A08	60.58
SNP17846A08	60.58
SNP17850A08	60.85
SNP17829A08	61.01
SNP17852A08	61.21
SNP17851A08	61.41
SNP17853A08	61.41
SNP17813A08	61.73
SNP17814A08	61.73
SNP17818A08	61.73
SNP17823A08	61.73
SNP17831A08	61.73
SNP17834A08	61.73
SNP17830A08	61.73
SNP17799A08	62.38
SNP17789A08	62.46
SNP17777A08	62.62
SNP17784A08	62.62
SNP17776A08	62.62
SNP17778A08	62.62
SNP17796A08	62.79
SNP17759A08	62.92
SNP17764A08	62.92
SNP17761A08	62.92
SNP17765A08	62.92
SNP17771A08	63.06
SNP17800A08	63.31
SNP17797A08	63.31
SNP17798A08	63.31
SNP17737A08	63.61
SNP17754A08	63.77
SNP17756A08	63.77
SNP17767A08	63.77
SNP17703A08	64.23
SNP17702A08	64.23
SNP17713A08	64.31
SNP17748A08	64.66
SNP17751A08	64.66
SNP17736A08	64.66
SNP17741A08	64.66
SNP17743A08	64.66
SNP17745A08	64.66
SNP17750A08	64.66
SNP17752A08	64.66
SNP17734A08	64.84
SNP17729A08	64.92
SNP17733A08	64.92
SNP17730A08	64.92
SNP17719A08	64.98
SNP17700A08	65.04
SNP17705A08	65.04
SNP17728A08	65.15
SNP17707A08	65.27
SNP39070A08	65.58
SNP17692A08	65.58
SNP17693A08	65.58
SNP17685A08	65.73
SNP51751A08	65.73
SNP17684A08	65.73
SNP17679A08	65.98
SNP17680A08	65.98
SNP17678A08	65.98
SNP17683A08	66.12
SNP17674A08	66.69
SNP17673A08	66.69
SNP17675A08	66.69
SNP17671A08	66.91
SNP17672A08	66.91
SNP17661A08	67
SNP17664A08	67
SNP17660A08	67.19
SNP17663A08	67.47
SNP17668A08	67.59
SNP17669A08	67.59
SNP17656A08	68.21
SNP17658A08	68.21
SNP17659A08	68.21
SNP17648A08	70.22
SNP17641A08	72.29
SNP17636A08	72.29
SNP17625A08	72.68
SNP17621A08	72.96
SNP17601A08	73.55
SNP17610A08	73.55
SNP17561A08	74.19
SNP19023A08	75.17
SNP19021A08	75.42
SNP19072A08	76.11
SNP19318A08	76.76
SNP19029A08	76.98
SNP19032A08	76.98
SNP19028A08	77.22
SNP19034A08	77.22
SNP19307A08	77.87
SNP19272A08	77.92
SNP19301A08	78.1
SNP19302A08	78.1
SNP19303A08	78.27
SNP19309A08	78.27
SNP19278A08	78.39
SNP19291A08	78.39
SNP19292A08	78.39
SNP19293A08	78.39
SNP19294A08	78.39
SNP19271A08	78.39
SNP19273A08	78.39
SNP19274A08	78.39
SNP19275A08	78.39
SNP19276A08	78.39
SNP19279A08	78.39
SNP19280A08	78.39
SNP19281A08	78.39
SNP19295A08	78.39
SNP19267A08	78.47
SNP19290A08	78.47
SNP18870A08	78.6
SNP18903A08	78.6
SNP19208A08	78.6
SNP19232A08	78.6
SNP19255A08	78.6
SNP18862A08	78.6
SNP18863A08	78.6
SNP18871A08	78.6
SNP18876A08	78.6
SNP19245A08	78.6
SNP18911A08	78.68
SNP19015A08	78.68
SNP19172A08	78.68
SNP19175A08	78.68
SNP19177A08	78.68
SNP19179A08	78.68
SNP19183A08	78.68
SNP19197A08	78.68
SNP19170A08	78.68
SNP13341A06	78.79
SNP18950A08	78.79
SNP18999A08	78.79
SNP19011A08	78.79
SNP19185A08	78.79
SNP19187A08	78.79
SNP19211A08	78.79
SNP19222A08	78.79
SNP19225A08	78.79
SNP19231A08	78.79
SNP19234A08	78.79
SNP19238A08	78.79
SNP19240A08	78.79
SNP19242A08	78.79
SNP19243A08	78.79
SNP19247A08	78.79
SNP19254A08	78.79
SNP51465A08	78.79
SNP18892A08	78.79
SNP18896A08	78.79
SNP18898A08	78.79
SNP18900A08	78.79
SNP18901A08	78.79
SNP18902A08	78.79
SNP18933A08	78.79
SNP18976A08	78.79
SNP19195A08	78.79
SNP19212A08	78.79
SNP19223A08	78.79
SNP19224A08	78.79
SNP19228A08	78.79
SNP19237A08	78.79
SNP19244A08	78.79
SNP19246A08	78.79
SNP19252A08	78.79
SNP51471A08	78.79
SNP18894A08	78.79
SNP19168A08	78.79
SNP19226A08	78.79
SNP19229A08	78.85
SNP18883A08	79.02
SNP18869A08	79.06
SNP18879A08	79.06
SNP18893A08	79.06
SNP18942A08	79.06
SNP18996A08	79.06
SNP19199A08	79.06
SNP19259A08	79.06
SNP19262A08	79.06
SNP18861A08	79.2
SNP18867A08	79.2
SNP18872A08	79.2
SNP18887A08	79.2
SNP18888A08	79.2
SNP18866A08	79.2
SNP18868A08	79.2
SNP18875A08	79.2
SNP18877A08	79.2
SNP18878A08	79.2
SNP18889A08	79.2
SNP18890A08	79.2
SNP18798A08	79.49
SNP18797A08	79.65
SNP18846A08	79.65
SNP1273A01	79.74
SNP18818A08	79.74
SNP18821A08	79.74
SNP18823A08	79.74
SNP18842A08	79.74
SNP18852A08	79.74
SNP51676A08	79.74
SNP18815A08	79.74
SNP18822A08	79.74
SNP18826A08	79.74
SNP51675A08	79.74
SNP51677A08	79.74
SNP51878A08	79.74
SNP18832A08	79.74
SNP18816A08	79.74
SNP18795A08	79.87
SNP18768A08	79.87
SNP18785A08	79.92
SNP18779A08	79.92
SNP18781A08	79.92
SNP18820A08	80.13
SNP18827A08	80.13
SNP18829A08	80.13
SNP18831A08	80.13
SNP18833A08	80.13
SNP18835A08	80.13
SNP18836A08	80.13
SNP18850A08	80.13
SNP18853A08	80.13
SNP51674A08	80.13
SNP18837A08	80.13
SNP18839A08	80.13
SNP18760A08	80.24
SNP18762A08	80.24
SNP18759A08	80.24
SNP18757A08	80.24
SNP18747A08	80.5
SNP18748A08	80.5
SNP18691A08	80.5
SNP18735A08	80.57
SNP18736A08	80.57
SNP18749A08	80.57
SNP18751A08	80.57
SNP18732A08	80.57
SNP18750A08	80.57
SNP18754A08	80.57
SNP28160A08	80.57
SNP18679A08	80.57
SNP18683A08	80.68
SNP18687A08	80.68
SNP18689A08	80.68
SNP18680A08	80.68
SNP18734A08	80.68
SNP18695A08	80.84
SNP18710A08	80.84
SNP18722A08	80.84
SNP18725A08	80.84
SNP18684A08	80.91
SNP18697A08	80.91
SNP18688A08	80.91
SNP18699A08	80.91
SNP18652A08	81.07
SNP18649A08	81.07
SNP18656A08	81.14
SNP18660A08	81.14
SNP18653A08	81.39
SNP18662A08	81.39
SNP18666A08	81.39
SNP18669A08	81.39
SNP18654A08	81.39
SNP18677A08	81.45
SNP18631A08	81.74
SNP18632A08	81.96
SNP19200A08	84.16
SNP19160A08	84.37
SNP19167A08	84.37
SNP19155A08	84.37
SNP19180A08	84.61
SNP19365A08	84.74
SNP17615A08	84.91
SNP19010A08	85.17
SNP17928A08	85.17
SNP18190A08	85.17
SNP198A01	86.38
SNP18770A08	86.68
SNP18773A08	86.68
SNP18774A08	86.68
SNP18780A08	86.68
SNP18787A08	86.68
SNP18771A08	86.68
SNP18772A08	86.68
SNP18775A08	86.68
SNP18777A08	86.68
SNP18778A08	86.68
SNP18783A08	86.68
SNP18784A08	86.68
SNP18789A08	86.68

## Sheet: A09
Name	Distance
SNP21195A09	0
SNP21198A09	0.61
SNP21205A09	0.95
SNP21171A09	3.7
SNP21172A09	4.1
SNP20854A09	27.48
SNP20823A09	28.88
SNP20818A09	29.04
SNP20814A09	29.18
SNP20815A09	29.18
SNP20816A09	29.18
SNP20812A09	29.63
SNP20752A09	32.83
SNP20750A09	32.94
SNP20748A09	32.94
SNP20746A09	33.52
SNP20745A09	34.06
SNP20742A09	34.47
SNP21950A09	34.61
SNP19432A09	34.61
SNP20724A09	34.77
SNP21906A09	34.86
SNP21953A09	34.86
SNP21959A09	34.86
SNP21962A09	34.86
SNP19436A09	34.86
SNP20735A09	35.17
SNP20736A09	35.17
SNP31564A09	35.17
SNP21851A09	35.24
SNP21849A09	35.24
SNP20738A09	35.4
SNP21840A09	35.5
SNP20716A09	35.78
SNP20715A09	35.78
SNP21839A09	36.26
SNP20701A09	36.44
SNP20699A09	36.44
SNP20700A09	36.44
SNP20702A09	36.44
SNP20703A09	36.44
SNP20688A09	36.59
SNP20689A09	36.59
SNP20690A09	36.59
SNP20691A09	36.59
SNP20692A09	36.59
SNP20694A09	36.94
SNP20640A09	39.25
SNP21738A09	39.69
SNP21741A09	40.2
SNP21833A09	40.44
SNP21824A09	40.54
SNP21802A09	40.71
SNP21773A09	40.77
SNP21729A09	40.95
SNP21746A09	40.95
SNP21728A09	40.95
SNP21732A09	40.95
SNP21725A09	41.01
SNP21786A09	41.05
SNP21783A09	41.1
SNP20631A09	41.1
SNP21747A09	41.18
SNP21641A09	41.23
SNP21642A09	41.25
SNP20632A09	41.36
SNP20633A09	41.42
SNP20634A09	41.42
SNP20629A09	41.5
SNP21603A09	41.73
SNP21627A09	41.77
SNP21583A09	42.04
SNP20271A09	42.42
SNP19924A09	42.55
SNP20325A09	42.55
SNP20258A09	42.55
SNP20751A09	42.55
SNP19841A09	42.69
SNP19509A09	42.79
SNP21845A09	42.99
SNP21597A09	43.06
SNP21602A09	43.06
SNP1652A01	43.16
SNP1676A01	43.31
SNP20610A09	43.31
SNP20620A09	43.31
SNP20624A09	43.31
SNP1681A01	43.34
SNP1683A01	43.36
SNP1667A01	43.42
SNP20617A09	43.44
SNP1664A01	43.45
SNP1670A01	43.47
SNP1680A01	43.47
SNP1671A01	43.49
SNP1672A01	43.52
SNP1662A01	43.57
SNP20609A09	43.61
SNP1660A01	43.63
SNP1659A01	43.7
SNP20606A09	43.78
SNP1657A01	43.79
SNP1655A01	43.79
SNP1651A01	43.91
SNP19550A09	44.01
SNP19543A09	44.1
SNP19559A09	44.1
SNP20605A09	44.13
SNP20600A09	44.19
SNP20601A09	44.19
SNP20604A09	44.19
SNP20597A09	44.19
SNP20602A09	44.19
SNP20235A09	44.26
SNP20593A09	44.29
SNP20281A09	44.31
SNP20574A09	44.37
SNP20576A09	44.37
SNP20579A09	44.37
SNP20580A09	44.37
SNP20582A09	44.37
SNP20586A09	44.37
SNP20275A09	44.38
SNP20241A09	44.38
SNP20272A09	44.38
SNP20584A09	44.42
SNP20285A09	44.47
SNP20572A09	44.48
SNP20577A09	44.48
SNP20321A09	44.66
SNP20327A09	44.66
SNP20320A09	44.75
SNP20401A09	44.93
SNP20565A09	45
SNP20397A09	45.03
SNP20506A09	45.26
SNP20638A09	45.45
SNP20232A09	45.5
SNP20222A09	45.56
SNP20228A09	45.6
SNP20229A09	45.65
SNP19992A09	45.78
SNP20149A09	45.78
SNP19900A09	45.82
SNP19801A09	45.88
SNP19812A09	45.88
SNP19834A09	45.88
SNP19789A09	45.88
SNP19800A09	45.88
SNP19790A09	45.88
SNP19782A09	45.89
SNP19813A09	45.89
SNP38107A09	45.89
SNP19827A09	45.94
SNP19807A09	46.07
SNP19833A09	46.07
SNP19824A09	46.07
SNP19825A09	46.07
SNP19806A09	46.1
SNP19925A09	46.17
SNP19931A09	46.23
SNP19919A09	46.28
SNP19923A09	46.28
SNP20553A09	46.3
SNP2578A01	46.48
SNP20558A09	46.49
SNP2585A01	46.58
SNP2587A01	46.58
SNP2586A01	46.58
SNP2579A01	46.58
SNP7384A03	46.71
SNP2569A01	46.76
SNP2567A01	46.76
SNP20644A09	46.83
SNP20546A09	46.88
SNP20544A09	46.88
SNP20527A09	47.17
SNP20531A09	47.35
SNP20533A09	47.53
SNP20538A09	47.6
SNP20943A09	47.68
SNP20540A09	47.75
SNP20530A09	47.85
SNP20536A09	47.85
SNP20534A09	47.9
SNP20522A09	47.96
SNP20541A09	47.98
SNP20520A09	47.98
SNP20526A09	47.98
SNP20990A09	48.15
SNP20959A09	48.15
SNP20994A09	48.15
SNP20515A09	48.18
SNP20517A09	48.18
SNP20984A09	48.2
SNP20502A09	48.22
SNP20511A09	48.22
SNP20512A09	48.22
SNP20516A09	48.29
SNP20498A09	48.42
SNP20510A09	48.62
SNP20495A09	48.76
SNP20492A09	48.76
SNP20487A09	49.6
SNP20464A09	49.89
SNP20467A09	49.89
SNP20457A09	50.06
SNP20434A09	50.2
SNP20436A09	50.2
SNP20450A09	50.2
SNP20435A09	50.2
SNP20432A09	50.2
SNP20433A09	50.2
SNP11031A05	50.3
SNP20412A09	50.3
SNP20413A09	50.3
SNP20417A09	50.3
SNP20414A09	50.3
SNP20415A09	50.3
SNP21640A09	50.41
SNP20442A09	50.62
SNP35039A09	50.62
SNP21687A09	50.71
SNP21681A09	50.71
SNP21685A09	50.71
SNP21686A09	50.71
SNP21688A09	50.71
SNP11025A05	50.75
SNP21696A09	50.84
SNP21697A09	50.88
SNP21695A09	50.92
SNP11024A05	50.94
SNP21718A09	51.01
SNP21708A09	51.08
SNP21712A09	51.19
SNP20407A09	53.49
SNP20383A09	57.27
SNP20382A09	57.53
SNP20372A09	57.84
SNP20371A09	57.94
SNP20369A09	58.23
SNP20365A09	58.36
SNP20366A09	58.36
SNP20368A09	58.4
SNP20355A09	58.54
SNP20358A09	58.62
SNP20356A09	58.62
SNP20344A09	59.09
SNP20347A09	59.28
SNP20334A09	59.28
SNP20346A09	59.28
SNP20323A09	60.3
SNP20317A09	60.97
SNP20305A09	61.6
SNP20300A09	61.99
SNP20297A09	62.24
SNP20296A09	62.86
SNP20284A09	63.02
SNP20291A09	63.22
SNP20292A09	63.54
SNP20293A09	63.54
SNP20290A09	63.61
SNP21780A09	70.12
SNP19728A09	71.16
SNP21838A09	71.16
SNP21744A09	71.7
SNP21814A09	72.64
SNP21739A09	72.85
SNP21877A09	73.31
SNP21879A09	73.31
SNP21875A09	73.78
SNP21869A09	73.78
SNP21870A09	73.78
SNP21852A09	74.15
SNP21856A09	74.15
SNP21860A09	74.15
SNP21861A09	74.15
SNP21868A09	74.15
SNP21862A09	74.15
SNP21863A09	74.15
SNP21864A09	74.15
SNP21765A09	75.32
SNP21929A09	75.83
SNP21894A09	76.6
SNP21896A09	76.6
SNP21907A09	76.6
SNP21908A09	76.6
SNP21913A09	76.6
SNP21923A09	76.6
SNP21924A09	76.6
SNP21895A09	76.6
SNP21897A09	76.6
SNP21898A09	76.6
SNP21901A09	76.6
SNP21905A09	76.6
SNP21909A09	76.6
SNP21911A09	76.6
SNP21912A09	76.6
SNP21914A09	76.6
SNP21920A09	76.6
SNP21925A09	76.6
SNP21910A09	76.6
SNP21922A09	76.6
SNP19675A09	77.04
SNP19638A09	77.87
SNP19637A09	77.87
SNP19622A09	77.87
SNP19611A09	78.1
SNP19612A09	78.1
SNP19615A09	78.1
SNP19616A09	78.1
SNP19624A09	78.1
SNP19625A09	78.1
SNP19627A09	78.1
SNP19628A09	78.1
SNP19630A09	78.1
SNP19635A09	78.1
SNP19636A09	78.1
SNP19609A09	78.1
SNP19610A09	78.1
SNP19613A09	78.1
SNP19614A09	78.1
SNP19631A09	78.1
SNP19600A09	78.59
SNP19608A09	78.59
SNP19606A09	78.59
SNP19601A09	78.59
SNP19599A09	78.59
SNP19602A09	78.59
SNP19607A09	78.59
SNP19572A09	78.74
SNP19580A09	78.74
SNP19584A09	78.74
SNP19587A09	78.74
SNP19590A09	78.74
SNP19598A09	78.74
SNP19570A09	78.74
SNP19571A09	78.74
SNP19573A09	78.74
SNP19574A09	78.74
SNP19576A09	78.74
SNP19578A09	78.74
SNP19581A09	78.74
SNP19595A09	78.74
SNP19596A09	78.74
SNP19586A09	78.74
SNP19592A09	78.74
SNP19589A09	78.74
SNP19583A09	78.88
SNP19741A09	80.73
SNP19804A09	81.03
SNP19793A09	81.1
SNP19795A09	81.1
SNP19796A09	81.1
SNP19798A09	81.1
SNP19786A09	81.1
SNP19803A09	81.1
SNP19794A09	81.21
SNP19805A09	81.21
SNP19753A09	81.38
SNP19754A09	81.38
SNP19744A09	81.38
SNP19746A09	81.38
SNP19747A09	81.38
SNP19748A09	81.38
SNP19749A09	81.38
SNP19751A09	81.38
SNP19752A09	81.38
SNP19745A09	81.38
SNP19779A09	81.53
SNP19780A09	81.53
SNP19768A09	81.6
SNP19783A09	81.6

## Sheet: A10
Name	Distance
SNP22944A10	0
SNP22945A10	0.46
SNP22947A10	0.46
SNP22946A10	0.46
SNP22932A10	1.04
SNP22933A10	1.04
SNP22919A10	2.22
SNP22907A10	4.76
SNP22709A10	6.44
SNP22718A10	6.44
SNP22705A10	6.81
SNP22699A10	6.99
SNP22697A10	6.99
SNP22706A10	7.54
SNP22707A10	7.54
SNP22713A10	7.54
SNP22728A10	8.02
SNP22731A10	8.17
SNP22735A10	9.31
SNP22777A10	12.48
SNP22785A10	13.06
SNP22786A10	13.06
SNP22792A10	13.06
SNP22821A10	14.25
SNP22825A10	14.29
SNP22834A10	14.68
SNP22671A10	17.48
SNP22673A10	17.48
SNP22662A10	17.92
SNP22664A10	17.92
SNP22656A10	18.22
SNP22651A10	18.73
SNP22652A10	18.9
SNP22650A10	18.9
SNP22644A10	20.61
SNP22600A10	21.33
SNP22602A10	21.33
SNP22619A10	21.54
SNP22618A10	21.86
SNP22626A10	21.91
SNP22627A10	21.91
SNP22628A10	22.2
SNP22637A10	22.2
SNP22625A10	22.2
SNP22638A10	22.52
SNP22586A10	23.7
SNP22587A10	23.7
SNP22584A10	23.7
SNP22555A10	26.51
SNP22402A10	31.74
SNP22405A10	31.74
SNP22440A10	31.89
SNP22441A10	31.89
SNP22438A10	31.89
SNP22443A10	31.89
SNP22444A10	31.89
SNP22445A10	31.89
SNP22426A10	32.09
SNP22416A10	32.2
SNP22424A10	32.35
SNP22406A10	32.58
SNP22409A10	32.58
SNP22410A10	32.58
SNP22421A10	32.85
SNP22422A10	32.85
SNP22415A10	32.85
SNP22395A10	33.66
SNP22394A10	33.82
SNP22389A10	34.11
SNP22388A10	34.11
SNP22392A10	34.35
SNP22386A10	34.49
SNP22385A10	34.53
SNP22380A10	34.66
SNP22381A10	34.72
SNP22375A10	34.95
SNP22335A10	35.9
SNP22334A10	35.9
SNP22361A10	35.96
SNP22358A10	35.96
SNP22363A10	35.96
SNP22344A10	36.01
SNP22347A10	36.01
SNP22354A10	36.04
SNP22338A10	36.13
SNP22339A10	36.13
SNP22350A10	36.13
SNP22342A10	36.18
SNP22356A10	36.18
SNP18920A08	36.39
SNP22333A10	36.59
SNP18921A08	36.71
SNP18923A08	36.97
SNP22153A10	37.76
SNP22152A10	37.76
SNP22146A10	39.53
SNP22141A10	39.95
SNP22138A10	40.06
SNP45600A10	40.06
SNP22110A10	40.37
SNP22122A10	40.43
SNP22120A10	40.43
SNP22121A10	40.43
SNP22111A10	40.58
SNP22116A10	40.58
SNP22113A10	40.62
SNP22105A10	40.86
SNP22091A10	41.08
SNP22092A10	41.08
SNP22084A10	41.25
SNP22036A10	41.74
SNP22074A10	42.33
SNP22058A10	42.71
SNP22049A10	43.13
SNP22050A10	43.13
SNP22048A10	43.13
SNP22041A10	43.17
SNP22043A10	43.26
SNP22052A10	43.58
SNP22035A10	43.6
SNP22039A10	43.6
SNP22044A10	43.72
SNP22027A10	44.17
SNP22030A10	44.17
SNP22026A10	44.19
SNP22012A10	44.39
SNP22028A10	44.4
SNP22014A10	44.54
SNP23993A10	45.17
SNP23978A10	45.59
SNP23961A10	45.72
SNP23966A10	45.72
SNP23965A10	45.72
SNP23998A10	45.75
SNP24003A10	45.75
SNP23999A10	45.75
SNP23937A10	47.23
SNP23936A10	47.23
SNP23926A10	47.41
SNP23928A10	47.41
SNP23932A10	47.55
SNP23942A10	47.61
SNP23911A10	47.84
SNP23896A10	47.95
SNP23899A10	48.07
SNP23886A10	49.24
SNP23852A10	49.33
SNP23878A10	49.36
SNP23880A10	49.36
SNP23877A10	49.36
SNP23879A10	49.36
SNP23866A10	49.41
SNP23867A10	49.41
SNP23874A10	49.41
SNP23875A10	49.41
SNP23876A10	49.44
SNP23835A10	49.44
SNP23859A10	49.44
SNP23833A10	49.44
SNP23851A10	49.47
SNP23855A10	49.47
SNP23830A10	49.79
SNP23828A10	50.26
SNP23815A10	50.63
SNP23826A10	50.74
SNP23825A10	50.74
SNP23809A10	50.99
SNP23805A10	51.14
SNP23807A10	51.14
SNP23749A10	51.18
SNP23773A10	51.18
SNP23776A10	51.18
SNP23780A10	51.18
SNP23801A10	51.18
SNP23747A10	51.18
SNP23748A10	51.18
SNP23774A10	51.18
SNP23790A10	51.18
SNP23269A10	51.2
SNP23753A10	51.2
SNP23757A10	51.2
SNP23769A10	51.2
SNP23779A10	51.2
SNP23795A10	51.2
SNP23741A10	51.2
SNP23742A10	51.2
SNP23777A10	51.2
SNP23781A10	51.2
SNP23783A10	51.2
SNP23792A10	51.2
SNP26421A10	51.2
SNP23766A10	51.2
SNP26373A10	51.2
SNP23727A10	51.3
SNP23729A10	51.3
SNP23730A10	51.3
SNP23731A10	51.3
SNP23720A10	51.3
SNP23728A10	51.3
SNP23734A10	51.3
SNP23725A10	51.3
SNP23713A10	51.32
SNP23714A10	51.32
SNP23717A10	51.32
SNP23723A10	51.32
SNP23738A10	51.32
SNP23716A10	51.32
SNP23718A10	51.32
SNP23726A10	51.32
SNP23724A10	51.32
SNP23735A10	51.32
SNP23715A10	51.49
SNP23721A10	51.72
SNP23699A10	51.77
SNP23709A10	51.77
SNP23710A10	51.77
SNP23700A10	51.77
SNP23702A10	52.1
SNP23689A10	52.27
SNP23697A10	52.44
SNP23672A10	52.44
SNP23693A10	52.44
SNP23695A10	52.44
SNP23696A10	52.44
SNP23664A10	52.55
SNP23666A10	52.55
SNP23669A10	52.68
SNP23670A10	52.68
SNP23663A10	52.75
SNP23665A10	52.75
SNP23618A10	52.93
SNP23619A10	52.93
SNP23616A10	52.93
SNP23645A10	53.05
SNP23640A10	53.14
SNP23641A10	53.14
SNP23643A10	53.14
SNP23625A10	53.14
SNP23626A10	53.28
SNP23623A10	53.28
SNP23627A10	53.28
SNP23594A10	53.44
SNP23604A10	53.44
SNP23605A10	53.44
SNP23607A10	53.44
SNP23612A10	53.44
SNP23613A10	53.44
SNP23614A10	53.44
SNP23610A10	53.44
SNP23564A10	53.94
SNP23552A10	53.99
SNP23553A10	53.99
SNP23556A10	53.99
SNP23555A10	53.99
SNP23558A10	53.99
SNP23563A10	53.99
SNP23554A10	53.99
SNP23560A10	53.99
SNP32553A10	53.99
SNP32554A10	53.99
SNP23496A10	54.5
SNP23482A10	55.29
SNP23458A10	55.86
SNP23457A10	55.86
SNP23472A10	55.86
SNP21965A10	56.58
SNP21967A10	56.58
SNP21969A10	56.58
SNP22123A10	56.9
SNP22140A10	56.9
SNP23476A10	56.95
SNP23581A10	57
SNP23634A10	57.12
SNP23903A10	57.12
SNP23698A10	57.27
SNP21970A10	57.44
SNP22233A10	57.63
SNP22383A10	57.9
SNP23010A10	59.86
SNP23011A10	59.99
SNP23012A10	59.99
SNP23020A10	59.99
SNP23022A10	59.99
SNP23013A10	59.99
SNP23021A10	59.99
SNP23023A10	59.99
SNP23037A10	60.89
SNP23041A10	60.89
SNP23044A10	60.89
SNP23039A10	60.89
SNP23043A10	60.89
SNP23053A10	61.05
SNP23212A10	62.91
SNP23214A10	63.45
SNP23217A10	63.77
SNP52062A10	63.77
SNP23211A10	63.82
SNP23245A10	65.55
SNP23241A10	65.84
SNP23282A10	67.24
SNP23347A10	68.5

[truncated: 10 more sheets: C01, C02, C03, C04, C05, C06, C07, C08, C09, Summary]
