# Supplementary material for: A High-Density SNP Map for Accurate Mapping of Seed Fibre QTL in Brassica napus L
Source: PLoS One. 2013 Dec 26;8(12):e83052. doi: 10.1371/journal.pone.0083052 (PMC3873396; doi:10.1371/journal.pone.0083052)
Supplement: File S2 — Fibre trait correlations. Scatter plots and correlation coefficients among fiber traits across the different environments. (XLSX) [file pone.0083052.s002.xlsx]

## Sheet: ADL and Seed color
08GiADL	08GiCol	08HoADL	08HoCol	09GiADL	09GiCol
4.35	7.3	3.075	7.15	6.6	8.05
3.4	6.7	3.325	7.4	4.35	6.95
3.05	6.5	3.93333	7.63333	5.3	6.7
3.5	6.45	5.275	8.3	4.95	7.55
4.15	7.7	3.275	6.75	5.65	8.25
3.25	5.75	4.6	8.3	4.95	6.85
4.05	7.5	4.2	7.925	6.1	8.2
3.2	6.6	6.6	8.7	4.9	7.55
4.65	7.55	3.6	7.375	6.25	8.05
3.3	5.9	2.8	6.2	4.95	6.85
2.8	4.9	2.875	6.05	4.45	6.5
3.2	6.25	3.325	7.05	4.55	6.45
3.3	6.6	7.425	8.825	4.8	7.05
6.2	7.65	3.075	7.05	8.85	8.45
3.65	6.85	2.75	6.9	4.75	7.1
2.85	6.2	5.25	8.1	4.25	6.65
4.9	7.7	3.6	6.36667	6.05	7.8
3.35	6.1	3.475	7.35	4	6.45
3.05	5.9	3.525	7.625	4.45	6.25
3.35	6.85	5.675	8.55	5.15	7.5
4.5	7.4	3.5	6.65	6.45	8.15
3.3	5.5	3.925	7.425	4.65	6.55
3.25	6.25	3.65	7.075	5.15	6.85
3.4	6.2	6.125	8.525	4.95	6.9
3.7	6.5	6.275	8.575	5.25	7.75
4.35	7.6	3.1	7.075	6.55	8.3
5.1	7.6	3.725	7.8	6.95	8.35
3	6.5	3.4	7.1	4.45	6.55
2.9	6.55	4.175	8.225	5	7.45
3.65	6.5	3.25	7.025	4.9	7.25
3.35	7	3.3	7.425	4.9	7.75
3.1	6.55	5.3	8.45	4.8	6.9
3	6.55	3.05	6.825	4.45	7.5
4.35	7.75	3.35	7.175	5.75	8.25
2.8	5.85	3.6	7.4	4.2	5.95
3.05	6.35	3.425	7.65	4.55	6.3
3.2	6.7	3.225	7.175	5	6.95
3.1	6.85	3.225	6.875	4.85	7.2
2.75	5.2	2.55	6.375	4.55	7
2.95	5.5	4.025	8.25	4.3	5.95
4.05	7.35	3.575	8.025	3.9	6.2
3.3	7.25	5.425	8.525	5.85	8.25
4	7.25	2.75	6.875	4.35	7.25
2.35	5.85	6	8.675	6	8.15
4.5	7.6	3.15	7.2	4.2	6.1
2.6	6	5.075	8.325	4.75	7.25
4.15	7.3	2.65	5.65	4.2	6.55
2.9	5.95	4.9	8.275	6	8.25
3.8	7.2	3.35	7.55	4.2	5.85
3.4	6.4	5.03333	8.43333	5.35	8.05
4.5	7.8	5.225	8.525	4.35	6.95
4.55	7.75	4.8	8.2	5.95	8.15
4.1	7.25	2.8	5.825	6.15	8
2.95	5.5	5.725	8.55	5.6	7.85
4.5	7.7	2.9	6.35	4.5	6
3.5	5.9	4.45	8.1	6.5	8.45
3.9	6.85	3.475	7.45	4.2	6.05
2.8	6.1	5.975	8.325	5.2	7.6
5.5	7.45	6.475	8.475	4.55	6.65
5.15	7.4	3.65	7.575	6.95	8.35
3.35	6.2	3.3	7.55	6.95	8.4
3.45	6.6	3.75	7.85	4.75	7.45
3.5	6.5	3.75	7.625	5	6.95
2.7	6.25	3.375	7	4.75	7.25
3	6.4	6.35	8.35	4.75	6.85
5.55	7.4	5.55	8.525	4.45	6.1
5.3	7.7	3.25	6.9	7.25	8.25
2.8	5.45	5.93333	8.06667	6.65	8.35
5.3	7.5	2.875	7.1	4.1	5.65
2.65	5.9	3.325	7.225	6.7	7.95
3.3	6.3	2.9	7.05	4.2	6.05
3.4	6.05	6.35	8.75	4.8	7.05
4.95	7.8	3.45	7.65	4.4	6.35
3.55	6.8	4.7	7.775	6.5	8.2
4.35	6.95	3.45	6.6	3.85	5.85
3.1	5.45	3.15	6.825	6	8.05
3.75	5.75	2.85	6.35	4.6	6.1
2.75	6.1	3.425	7.375	4.55	6.3
3.4	6.45	3.475	7.225	4.1	5.7
3.55	6	3.3	7.4	4.55	6.5
3.15	6.35	3.725	7.45	4.5	6.8
3.2	6.45	3.375	6.75	4.7	6.75
2.95	6.35	4.525	8.025	5.3	7.85
3.55	6.65	4.6	8.4	4.5	6.9
4.05	7.2	4.325	8.025	5.35	7.65
4.95	7	3.975	7.125	5.2	7.9
3	5.7	3.825	6.925	5.25	7.95
3.55	6.15	3.625	7.825	5	6.45
3.4	6.65	5.075	8.35	4.85	6.6
3.8	7	3.025	7.025	4.6	7.85
2.45	5.25	4.9	8.05	5.8	8.15
4.3	7.45	2.975	6.65	4.05	6
3	5.95	3.425	7.4	5.55	8.15
3.35	6.6	3.725	7.675	4.15	6.35
3.55	6.6	3.575	7.4	4	6.4
2.9	5.95	4.175	7.925	4.7	6.65
3.8	6.9	3.6	7.375	4.45	6.5
3.35	6.4	3.075	6.825	5.15	7.1
2.9	6.2	5.625	8.275	4.75	6.85
4.45	7.3	6.525	8.8	4.05	6.95
4.95	7.5	3.95	8.225	6.25	8.2
3.35	7.25	3.825	8.35	6.65	8.65
3	7	3.225	7	4.75	7.85
2.65	5.45	3.05	7.025	4.55	7.85
2.55	5.45	3.1	6.9	4.35	5.8
3.05	5.8	3.25	6.725	4.2	6.45
2.9	5.4	3.475	7.075	4.85	6.4
3.4	6.35	3.625	7.325	4.75	6.45
2.9	6.15	3.425	6.7	4.75	6.85
3.2	5.5	3.725	7.15	4.9	7.25
3.6	6.3	3.1	7	4.6	6.55
2.95	6.4	3.525	7.275	4.95	7.05
2.85	5.95	2.875	7.05	4.8	6.75
3.15	6.5	4.375	8.2	4.55	7.15
3.85	7.05	3.3	7.1	4.55	7.1
3.3	6.45	3.56667	7.6	5.25	8.05
3.55	6.95	3.475	7.475	4.8	7.15
3.35	6.75	3.375	6.525	4.85	7.35
3	5.9	4.43333	8.2	5	7.3
3.8	7.2	4.3	8.16667	4.65	6.05
4	7.25	3.6	7.225	4.95	7.1
3.1	5.85	3.725	7	5.1	7.4
3.1	5.65	6.175	8.475	5	6.85
4.8	7.25	6.1	8.6	5	6.85
5.55	7.6	3.1	6.55	7.1	8.25
3.35	5.95	2.425	6.45	7.3	8.4
2.75	5.85	2.9	6.975	4.85	7
3	6.75	3.625	7.925	4.95	7
3.35	7	3.33333	7.83333	4.25	6.85
3.2	6.3	3.325	7.575	4.7	7.5
3.2	6.9	3.375	6.95	4.65	7.4
3.25	6.35	3.125	6.825	4.85	7.45
2.65	5.8	3.175	7.175	4.65	6.5
3.05	5.8	3.4	6.95	4.75	6.45
3.25	6.3	3.65	7.525	4.8	7.2
3.45	6.4	3.025	5.9	4.65	7.05
3.45	5.9	3.43333	7.33333	4.85	7.1
4.4	7.1	3.725	6.9	4.65	6.7
3.55	6.35	3.9	7.175	4.35	5.85
3.65	6.9	4	7.575	4.75	6.2
4	6.75	4.7	7.175	5	7.35
3.65	6.55	3.25	7.15	5.05	7.05
3.55	6.5	6.025	8.4	4.7	6.6
4.85	7	2.7	6.075	4.25	6.75
3.1	5.55	2.875	5.9	6.75	8
2.75	5.5	4.16667	7.96667	4.1	5.4
3.35	6.55	3.53333	7.16667	4.25	5.55
3.2	6.2	4.8	8.5	4.8	7.45
4.15	7.55	3.3	6.3	4.65	7
3.4	5.85	3.16	6.72	6.05	8
3	5.9			4.75	6.8
				4.8	6.55

## Sheet: Cellulose and hemicellulose
08GiHemi	08GiCel	08HoHemi	08HoCel	09GiHemi	09GiCel
4.25	7.45	3.825	7.575	4.35	5.8
3.6	7.5	3.8	7.8	4.4	6.75
4.5	7.35	4.03333	6.33333	4.55	5.35
4.05	6.7	4.175	6.875	4.2	5.75
3.5	7.65	4.45	5.65	3.85	7.3
4.35	5.95	4.925	6.7	5.15	4.7
4.5	7.45	5.075	6.9	5.55	5.65
4.55	6.75	4.475	5.25	5.5	5.25
5.05	5	4.35	5.525	5.45	4.85
4.55	5.1	4.3	7.175	4	6.15
4	7.55	4.2	6.625	4.5	6.05
3.95	6.9	4.1	6.55	4.9	5.65
4.65	6.2	4.875	6.15	5.35	5.15
4.55	5.3	4.7	6.6	5.15	4.8
4.7	5.85	5.2	6.225	5.35	5.65
5.45	5.95	4.675	4.9	5.4	5.2
4.65	5.3	3.96667	6.66667	5	4.45
4.35	6.1	5.325	5.6	3.85	6.6
5.8	5.5	4.625	5.175	5.4	4.95
4.25	5.8	5.85	4	5.05	4.3
5.25	4.65	4.975	6.3	5.8	3.9
4.15	6.4	3.875	6.55	4.4	6
3.85	6.45	4.35	6.525	4.05	5.95
3.75	6.75	5.1	7.025	4.55	5.4
3.95	8.4	5.075	5.875	4.6	7.35
4.15	7.55	5.125	4.8	4.6	6.8
4.55	6.15	5.05	5.5	5.05	5.25
4.95	4.6	4.3	6.9	5.85	3.75
4.2	6.15	5.05	6.45	5.5	4.65
4.25	6.55	4.65	6.075	4.7	6.65
4.6	7.35	3.925	7.35	5.4	6.15
3.95	6.35	5.15	6.1	4.5	6.15
3.75	7.65	4.875	5.3	4.3	7.3
4.5	6.9	4.95	4.95	4.85	5.85
4.65	5.75	4.1	5.525	5.25	4.7
4.6	4.9	4.65	5.5	5.3	4.85
4.7	5.95	4.1	7.225	4.4	5.55
3.75	7.55	4.625	6.825	5.2	5.25
4.5	7.3	4.275	7.65	4.3	6.9
4.25	5.95	5.2	6.35	5.3	5.55
4.45	6.75	5.95	5.975	4.4	7.1
5.85	6.4	5.1	6.325	5.45	5.75
4.5	7.25	3.9	6.175	5.95	5.5
3.25	7.1	5.275	5.45	5.2	5.6
4.4	5.6	4.775	4.9	4.25	5.8
4.55	5.1	5.475	5.175	4.85	5.7
4.05	6.5	6.25	6.35	5.6	4.55
5.1	5.75	5.5	4.85	5.4	4.95
3.9	6.25	5.55	4.975	6.4	4.6
5.3	5.2	4.3	7.7	4.8	4.85
4.15	8.35	5.125	7.525	6	4.1
5.35	7.3	4.3	6.325	4.8	6.6
4.45	6.6	4.55	6.975	5.4	6.65
4.15	6.65	5.6	5	4.85	6
4.95	4.75	4.675	6.45	5.1	5.4
4.15	5.9	4.35	5.25	5.4	3.95
4.6	6.05	4.575	5.25	5.25	5.6
4.55	6.2	4.8	6.425	4.55	5.2
4.15	7.3	4.9	6.05	4.8	5.25
4.5	6.6	4.975	6.45	4.9	6.05
4.8	6.4	4.475	5.9	4.6	6.3
4.85	5.5	4.75	5.3	5	5.65
4.95	4.65	5.525	5.125	5.45	4.85
4.65	5.75	5.1	5.325	5.55	4.3
4.35	6.45	4.95	6.15	5.5	5.3
4.9	6.4	4.75	5.65	5	5
4.5	5.75	4.6	6.125	5.45	5.6
4.55	6.45	4.86667	5.9	4.9	5.45
4.35	6.65	4.375	6.7	5.1	5.15
4.05	6.9	4.35	5.825	4.85	4.8
4.15	6.3	4.925	5.575	4.35	5.8
4.55	5.85	5.1	5.575	4.9	5.1
4.7	5.9	4.325	6.65	5.05	5
4.55	6.45	5.7	5.475	4.6	5.65
5.15	5.4	5.1	6.35	4.8	6.7
4.7	6.6	4.85	6.65	6.1	4.65
5.05	5.95	4.225	6.3	5.05	5.9
4.5	6.05	4.45	5.475	5	5.7
4.65	5.4	4.4	4.95	4.4	5.85
4.25	5.05	3.8	6.75	4.65	5.25
3.85	6.55	4.1	6.65	4.4	4.85
3.7	6.85	3.925	7.75	4.25	5.7
4	8.35	4.45	5.7	4.5	5.75
4	6.35	5.5	4.675	4.3	7.65
4.85	5.8	4.975	5.85	4.5	5.35
5.15	4.95	3.55	6.8	5.35	4.15
3.45	6.75	3.825	6.425	4.75	5.8
4.05	6.55	4.175	7.225	4.45	5.3
4.6	7.05	5.4	5.2	4.5	5.45
4.85	5.7	4.4	5.175	4.4	7.15
4.45	5.6	4.35	5.775	5.1	4.65
4	6.4	3.85	6.65	4.65	4.85
3.65	7.35	5.2	6.15	4.5	6
4.5	5.95	4.1	6.675	4.15	6.15
3.75	6.8	4.35	5.575	6.05	4.9
3.6	6.8	5.125	5.375	5.2	5.1
5.85	4.85	5.425	5.3	4.6	5.35
4.75	5.85	4.875	6.775	5.75	4.65
4.95	6.9	4.5	6.925	5.95	5.05
3.75	6.65	4.225	7.025	5.15	6.45
3.75	7	5.1	5.6	4.75	5.6
5.2	5.45	4.85	5.425	3.15	7.7
5.2	5.85	5.725	7.625	5.1	5.95
5.5	6.8	5.175	6.55	4.6	6
5.05	6.7	5.675	4.6	5.9	6.6
6.05	3.85	4.175	6.225	5.55	6.65
3.95	6.8	4.65	4.8	6.4	3.95
4.3	5.15	3.6	6.275	4.15	5.45
3.1	7.05	4.65	6.275	4.55	4.55
4.3	6.4	3.8	6.175	3.95	6.1
3.8	6.5	5.15	4.95	4.1	6.2
4.8	4.55	3.925	6.325	4.3	5.7
3.6	7.1	4.3	6.725	5.75	3.5
3.4	7.35	4.55	6.65	4.4	5.95
4.55	6.65	4.65	6.35	4.65	5.8
4.7	6.05	4.36667	6.13333	4.2	7.15
4.75	5.6	3.9	6.5	5.2	5.45
4.3	6.25	3.85	5.95	4.95	5.6
3.6	6	4.6	7.33333	4.5	5.9
4.45	7.75	4.6	7.16667	4.3	4.85
4.15	7.4	5.075	5.6	4.85	6.1
5.25	5.65	3.9	6.675	4.55	6.9
3.9	6.2	5.35	6.35	5.45	4.85
4.9	6.5	4.46667	5.76667	4.8	5.15
4.1	6.3	4.5	6.8	5.85	5
4.45	6.35	5.05	7.1	4.75	5.4
4.65	7.15	5.05	6.775	5	6.3
4.15	7	4.3	7.575	4.55	5.45
4.35	7.95	3.86667	8.43333	5.25	6.35
3.9	8.35	3.85	8.025	4.9	6.8
4.4	7.05	4.925	5	4.45	7.25
5.05	4.45	4.9	5.275	4.85	5.8
4.7	5.8	4.325	6.55	5.65	4.25
3.95	6.45	4.15	6.175	5	4.5
4.2	6.1	4.175	5.825	4.95	5.45
4	5.95	4.425	7.2	4.95	5.4
4.3	6.6	4.53333	5.63333	4.85	5.4
4.6	6.35	4.2	6.175	4.4	6.5
3.5	6.2	4.05	6.7	5.65	5.3
4.35	5.85	4.2	5.9	4.35	5.9
4.6	5.8	4.775	5.275	4.15	6.7
4.2	6.2	4.625	5.15	4.65	5.55
5.2	4.4	4.5	6.325	4.7	5.15
4.65	6.2	5.35	5.775	4.6	5.05
6.1	4.45	3.95	5.875	4.1	6.5
3.65	5.95	4.8	5.8	5.9	4.15
4.35	6.2	4.46667	6.13333	4.45	5.55
4.25	6.5	3.6	7.7	4.7	5.4
3.8	7.85	3.675	5.4	4.95	5.95
3.85	5.7	4.26	6.12	3.85	7
4.05	6.55			4.2	4.6
				5.15	5.4
